# Supplementary material for: Transcriptomic analyses reveal biosynthetic genes related to rosmarinic acid in Dracocephalum tanguticum
Source: Sci Rep. 2017 Mar 6;7:74. doi: 10.1038/s41598-017-00078-y (PMC5428373; doi:10.1038/s41598-017-00078-y)
Supplement: Supplementary file 2 — Table S3 [file 41598_2017_78_MOESM2_ESM.xls]

## Sheet: unigene pathway
PathWay	Pathway_definition	number_of_seqs	seqs_kos/genes_list	pathway_imagename
path:ko01100	Metabolic pathways	8544	c100002_g1(K12670);c100010_g1(K00558);c100022_g1(K03018);c100042_g1(K03960);c100089_g1(K09472);c100104_g1(K01610);c100150_g1(K00147);c100171_g1(K01593);c100176_g1(K07750);c100183_g1(K01786);c100191_g1(K03010);c100194_g1(K01256);c100199_g1(K02267);c10019_g1(K03040);c100232_g1(K14157);c100233_g1(K00699);c100238_g1(K03010);c100287_g1(K00549);c100313_g1(K03008);c10031_g1(K00927);c100324_g1(K00026);c1…
path:ko01110	Biosynthesis of secondary metabolites	3833	c100069_g1(K03781);c100104_g1(K01610);c100171_g1(K01593);c100232_g1(K14157);c100287_g1(K00549);c10031_g1(K00927);c100324_g1(K00026);c100354_g1(K00234);c100398_g1(K03783);c100422_g1(K03841);c100509_g1(K13821);c100529_g1(K01647);c100553_g1(K00235);c100555_g1(K10251);c100586_g1(K00891);c100597_g1(K01581);c100627_g1(K02552);c100630_g1(K14677);c100662_g1(K04121);c100712_g1(K13789);c100754_g1(K00549);c…
path:ko03010	Ribosome	2264	c100028_g1(K02903);c100090_g1(K02995);c10009_g1(K02873);c100174_g1(K02894);c100285_g1(K02921);c100349_g1(K02885);c100387_g1(K02880);c100399_g1(K02988);c100521_g1(K02866);c100560_g1(K02979);c10063_g1(K02938);c10063_g2(K02938);c100705_g1(K02866);c100865_g1(K02928);c100868_g1(K02979);c101111_g1(K02966);c10111_g1(K02978);c101136_g1(K02998);c10115_g1(K02995);c101223_g1(K02927);c101229_g1(K02991);c1013…
path:ko01120	Microbial metabolism in diverse environments	2128	c100104_g1(K01610);c10031_g1(K00927);c100324_g1(K00026);c100354_g1(K00234);c100422_g1(K03841);c100523_g1(K00100);c100529_g1(K01647);c100553_g1(K00235);c100710_g1(K01847);c100783_g1(K00873);c100800_g1(K01915);c100831_g1(K01738);c100900_g1(K00128);c100910_g1(K01915);c101087_g1(K01785);c101313_g1(K00599);c101317_g1(K07509);c101408_g1(K00382);c101550_g1(K00058);c101626_g1(K00237);c101754_g1(K00845);c…
path:ko01200	Carbon metabolism	1568	c100104_g1(K01610);c10031_g1(K00927);c100324_g1(K00026);c100354_g1(K00234);c100422_g1(K03841);c100529_g1(K01647);c100553_g1(K00235);c100710_g1(K01847);c100783_g1(K00873);c100831_g1(K01738);c101408_g1(K00382);c101550_g1(K00058);c101626_g1(K00237);c101754_g1(K00845);c101874_g1(K00239);c102124_g1(K01647);c102199_g1(K00605);c102277_g1(K01070);c102362_g1(K01807);c102371_g1(K14454);c102416_g1(K00615);c…	ko01200.png
path:ko00190	Oxidative phosphorylation	1372	c100042_g1(K03960);c100199_g1(K02267);c100354_g1(K00234);c100553_g1(K00235);c100790_g1(K02133);c100909_g1(K03964);c100922_g1(K11352);c100957_g1(K11352);c101138_g1(K03937);c101190_g1(K00343);c101200_g1(K03935);c101264_g1(K02275);c101339_g1(K02151);c101347_g1(K02146);c101510_g1(K03935);c101626_g1(K00237);c101640_g1(K02145);c101749_g1(K03937);c10182_g1(K02272);c101874_g1(K00239);c101968_g1(K02111);c…	ko00190.png
path:ko01230	Biosynthesis of amino acids	1183	c100150_g1(K00147);c100287_g1(K00549);c10031_g1(K00927);c100529_g1(K01647);c100586_g1(K00891);c100630_g1(K14677);c100754_g1(K00549);c100783_g1(K00873);c100800_g1(K01915);c100831_g1(K01738);c100910_g1(K01915);c101042_g1(K00145);c101550_g1(K00058);c101628_g1(K00931);c101984_g1(K01915);c102059_g1(K00826);c102124_g1(K01647);c102197_g1(K10206);c102351_g1(K01649);c102362_g1(K01807);c102371_g1(K14454);c…	ko01230.png
path:ko05016	Huntington's disease	1183	c100042_g1(K03960);c100191_g1(K03010);c100199_g1(K02267);c100223_g1(K04646);c100238_g1(K03010);c100313_g1(K03008);c100354_g1(K00234);c100553_g1(K00235);c100568_g1(K05863);c100590_g1(K03006);c100790_g1(K02133);c100909_g1(K03964);c100922_g1(K11352);c100957_g1(K11352);c101138_g1(K03937);c101200_g1(K03935);c101327_g1(K03006);c101510_g1(K03935);c101626_g1(K00237);c101749_g1(K03937);c101798_g1(K04564);…	ko05016.png
path:ko04141	Protein processing in endoplasmic reticulum	1103	c100002_g1(K12670);c100047_g1(K03347);c100459_g1(K08057);c100565_g1(K14014);c100614_g1(K06689);c100839_g1(K01228);c100950_g1(K09027);c100975_g1(K09584);c10097_g1(K03237);c101095_g1(K09487);c101165_g1(K14002);c101207_g1(K13993);c101208_g1(K09580);c101426_g1(K10950);c101519_g1(K08056);c101674_g1(K07151);c101708_g1(K12666);c10180_g1(K03283);c101835_g1(K13525);c102098_g1(K06689);c102725_g1(K01228);c1…	ko04141.png
path:ko05012	Parkinson's disease	1049	c100042_g1(K03960);c100199_g1(K02267);c100354_g1(K00234);c100553_g1(K00235);c100568_g1(K05863);c100611_g1(K00501);c100790_g1(K02133);c100909_g1(K03964);c100922_g1(K11352);c100957_g1(K11352);c101138_g1(K03937);c101200_g1(K03935);c101510_g1(K03935);c101626_g1(K00237);c101682_g1(K04630);c101749_g1(K03937);c10182_g1(K02272);c101979_g1(K03942);c102097_g1(K03955);c102167_g1(K05687);c102397_g1(K02136);c…	ko05012.png
path:ko05010	Alzheimer's disease	1029	c100042_g1(K03960);c100199_g1(K02267);c100354_g1(K00234);c100392_g1(K06059);c100553_g1(K00235);c100790_g1(K02133);c100909_g1(K03964);c100922_g1(K11352);c100957_g1(K11352);c101138_g1(K03937);c101200_g1(K03935);c101307_g1(K05853);c101509_g1(K02090);c101510_g1(K03935);c101626_g1(K00237);c101749_g1(K03937);c10182_g1(K02272);c101979_g1(K03942);c102097_g1(K03955);c102397_g1(K02136);c102401_g1(K03954);c…	ko05010.png
path:ko03040	Spliceosome	1006	c100014_g1(K12818);c10015_g1(K12820);c100167_g1(K11099);c100169_g1(K12897);c100409_g1(K12856);c100536_g1(K12882);c100594_g1(K11088);c100613_g1(K12623);c100680_g1(K12823);c100859_g1(K12818);c100903_g1(K12874);c100995_g1(K12824);c101101_g1(K12893);c101120_g1(K12868);c10135_g1(K12837);c10180_g1(K03283);c101864_g1(K12837);c101924_g1(K12822);c101997_g1(K12662);c102219_g1(K12876);c102262_g1(K12867);c10…	ko03040.png
path:ko03013	RNA transport	956	c100034_g1(K03231);c100085_g1(K15516);c100376_g1(K03113);c100536_g1(K12882);c100584_g1(K13176);c100664_g1(K13126);c100978_g1(K03539);c10097_g1(K03237);c101010_g1(K03257);c101153_g1(K14307);c101276_g1(K03259);c101514_g1(K14309);c101757_g1(K14324);c102046_g1(K03250);c102219_g1(K12876);c102278_g1(K03260);c102291_g1(K03252);c10263_g1(K03243);c102670_g1(K14308);c102878_g1(K14297);c103002_g1(K03113);c1…	ko03013.png
path:ko00230	Purine metabolism	818	c100022_g1(K03018);c100160_g1(K01768);c100191_g1(K03010);c10019_g1(K03040);c100238_g1(K03010);c100313_g1(K03008);c100398_g1(K03783);c100590_g1(K03006);c100783_g1(K00873);c100789_g1(K02337);c100807_g1(K00988);c100964_g1(K02335);c101132_g1(K13298);c101327_g1(K03006);c101770_g1(K12319);c101948_g1(K00088);c102087_g1(K12323);c102104_g1(K02338);c102218_g1(K01768);c102729_g1(K01945);c102779_g1(K01081);c…	ko00230.png
path:ko05169	Epstein-Barr virus infection	799	c100022_g1(K03018);c100060_g1(K16197);c100108_g1(K03038);c100191_g1(K03010);c100238_g1(K03010);c100298_g1(K04403);c100313_g1(K03008);c100317_g1(K03029);c100418_g1(K03136);c100590_g1(K03006);c100605_g1(K03039);c100703_g1(K03062);c100731_g1(K03036);c101277_g1(K03065);c101327_g1(K03006);c10180_g1(K03283);c101841_g1(K03032);c102152_g1(K04448);c10223_g1(K06067);c102368_g1(K04498);c102694_g1(K03035);c1…	ko05169.png
path:ko04932	Non-alcoholic fatty liver disease (NAFLD)	740	c100042_g1(K03960);c100199_g1(K02267);c100354_g1(K00234);c100553_g1(K00235);c100909_g1(K03964);c100922_g1(K11352);c100950_g1(K09027);c100957_g1(K11352);c10097_g1(K03237);c101115_g1(K04526);c101138_g1(K03937);c101200_g1(K03935);c101510_g1(K03935);c101626_g1(K00237);c101749_g1(K03937);c10182_g1(K02272);c101979_g1(K03942);c102097_g1(K03955);c102152_g1(K04448);c102401_g1(K03954);c102412_g1(K03935);c1…	ko04932.png
path:ko00010	Glycolysis / Gluconeogenesis	734	c100104_g1(K01610);c10031_g1(K00927);c100422_g1(K03841);c100783_g1(K00873);c100900_g1(K00128);c101087_g1(K01785);c101408_g1(K00382);c101754_g1(K00845);c102481_g1(K00016);c102568_g1(K01803);c102678_g1(K00128);c102697_g1(K00128);c103167_g1(K00850);c103189_g1(K00134);c103245_g1(K00627);c103277_g1(K00002);c103816_g1(K01810);c103909_g1(K00128);c104182_g1(K01792);c10428_g1(K00627);c104527_g1(K01689);c1…	ko00010.png
path:ko00500	Starch and sucrose metabolism	675	c100233_g1(K00699);c100962_g1(K00699);c10101_g1(K05349);c101492_g1(K05349);c101597_g1(K13648);c101754_g1(K00845);c101951_g1(K00699);c10203_g1(K00693);c102245_g1(K00699);c102845_g1(K01187);c102881_g1(K01184);c103168_g1(K00700);c103468_g1(K01188);c103732_g1(K01184);c103816_g1(K01810);c103877_g1(K01194);c103989_g1(K05350);c103993_g1(K05349);c104078_g1(K01213);c104271_g1(K08679);c104503_g1(K01210);c1…	ko00500.png
path:ko04145	Phagosome	632	c10004_g1(K07888);c100098_g1(K07897);c100459_g1(K08057);c100480_g1(K07374);c100992_g1(K07897);c101126_g1(K07374);c101339_g1(K02151);c101347_g1(K02146);c101634_g1(K00921);c101640_g1(K02145);c102234_g1(K07374);c103195_g1(K07375);c103254_g1(K08054);c103285_g1(K00921);c103309_g1(K02147);c103430_g1(K02149);c10384_g1(K02155);c104246_g1(K02144);c104425_g1(K02145);c104557_g1(K02154);c104573_g1(K02153);c1…	ko04145.png
path:ko05203	Viral carcinogenesis	588	c100060_g1(K16197);c100350_g1(K10610);c100418_g1(K03136);c100689_g1(K05760);c100695_g1(K07827);c100703_g1(K03062);c100783_g1(K00873);c10084_g1(K05768);c101226_g1(K05699);c101347_g1(K02146);c101604_g1(K11252);c102152_g1(K04448);c102181_g1(K05699);c10223_g1(K06067);c102343_g1(K03363);c102368_g1(K04498);c102885_g1(K04345);c103337_g1(K11224);c103425_g1(K16197);c103429_g1(K11406);c103615_g1(K04364);c1…	ko05203.png
path:ko00240	Pyrimidine metabolism	585	c100022_g1(K03018);c100191_g1(K03010);c10019_g1(K03040);c100238_g1(K03010);c100313_g1(K03008);c100398_g1(K03783);c100590_g1(K03006);c100595_g1(K00876);c100674_g1(K00757);c100789_g1(K02337);c100964_g1(K02335);c101327_g1(K03006);c102050_g1(K13799);c102072_g1(K11540);c102095_g1(K00761);c102104_g1(K02338);c102779_g1(K01081);c103297_g1(K00384);c103324_g1(K02343);c103789_g1(K03046);c104496_g1(K01119);c…	ko00240.png
path:ko00620	Pyruvate metabolism	558	c100104_g1(K01610);c100324_g1(K00026);c100783_g1(K00873);c100900_g1(K00128);c101408_g1(K00382);c102118_g1(K01759);c102351_g1(K01649);c102481_g1(K00016);c102660_g1(K01759);c102678_g1(K00128);c102697_g1(K00128);c102708_g1(K01638);c102736_g1(K01638);c102740_g1(K01007);c102849_g1(K00025);c102900_g1(K01638);c103138_g1(K02594);c103245_g1(K00627);c103719_g1(K01958);c103846_g1(K01638);c103909_g1(K00128);…	ko00620.png
path:ko04151	PI3K-Akt signaling pathway	551	c100045_g1(K04368);c100060_g1(K16197);c100097_g1(K03456);c100544_g1(K06237);c100558_g1(K11583);c100679_g1(K07207);c100695_g1(K07827);c101095_g1(K09487);c101115_g1(K04526);c101181_g1(K06237);c101229_g1(K02991);c101276_g1(K03259);c10203_g1(K00693);c102090_g1(K03456);c102485_g1(K04549);c102576_g1(K04536);c102762_g1(K05637);c103111_g1(K05635);c103425_g1(K16197);c103615_g1(K04364);c103826_g1(K09487);c…	ko04151.png
path:ko00020	Citrate cycle (TCA cycle)	538	c100104_g1(K01610);c100324_g1(K00026);c100354_g1(K00234);c100529_g1(K01647);c100553_g1(K00235);c101408_g1(K00382);c101626_g1(K00237);c101874_g1(K00239);c102124_g1(K01647);c102552_g1(K00658);c102677_g1(K01899);c102849_g1(K00025);c103245_g1(K00627);c103514_g1(K00030);c103639_g1(K01681);c103719_g1(K01958);c10428_g1(K00627);c104637_g1(K00164);c105031_g1(K01647);c105833_g1(K00237);c105973_g1(K00235);c…	ko00020.png
path:ko04144	Endocytosis	525	c10004_g1(K07888);c100098_g1(K07897);c100159_g1(K05633);c100223_g1(K04646);c100255_g1(K04705);c100410_g1(K12471);c100499_g1(K15053);c100759_g1(K12479);c100938_g1(K12473);c100992_g1(K07897);c101006_g1(K07937);c101558_g1(K12197);c10180_g1(K03283);c101887_g1(K12183);c102566_g1(K12200);c102700_g1(K07937);c10326_g1(K12494);c103669_g1(K12194);c104030_g1(K12491);c104569_g1(K12481);c105152_g1(K03283);c10…	ko04144.png
path:ko04142	Lysosome	520	c100223_g1(K04646);c100281_g1(K12392);c100408_g1(K01192);c100771_g1(K13443);c101040_g1(K01373);c101182_g1(K12347);c101347_g1(K02146);c101352_g1(K01379);c101840_g1(K12311);c102644_g1(K12373);c103007_g1(K12347);c103200_g1(K13289);c103322_g1(K01363);c103372_g1(K12382);c103700_g1(K01369);c10384_g1(K02155);c104246_g1(K02144);c104557_g1(K02154);c104592_g1(K02155);c10512_g1(K01365);c105200_g1(K02155);c1…	ko04142.png
path:ko05200	Pathways in cancer	518	c100045_g1(K04368);c100351_g1(K03873);c100544_g1(K06237);c100695_g1(K07827);c101095_g1(K09487);c101181_g1(K06237);c101427_g1(K05691);c101611_g1(K04491);c101724_g1(K04501);c101852_g1(K01388);c102152_g1(K04448);c10223_g1(K06067);c102368_g1(K04498);c102762_g1(K05637);c103111_g1(K05635);c103337_g1(K11224);c103528_g1(K02157);c103615_g1(K04364);c103810_g1(K06226);c103826_g1(K09487);c103980_g1(K04496);c…	ko05200.png
path:ko04120	Ubiquitin mediated proteolysis	497	c100047_g1(K03347);c100159_g1(K05633);c100350_g1(K10610);c100351_g1(K03873);c100361_g1(K10579);c100614_g1(K06689);c100889_g1(K10590);c10106_g1(K10686);c101768_g1(K03357);c102032_g1(K04649);c102098_g1(K06689);c102343_g1(K03363);c102360_g1(K10595);c102396_g1(K10598);c102459_g1(K03354);c103033_g1(K03350);c103110_g1(K10575);c103154_g1(K10576);c104509_g1(K10590);c104538_g1(K10611);c104901_g1(K10593);c…	ko04120.png
path:ko01212	Fatty acid metabolism	486	c100431_g1(K09458);c100555_g1(K10251);c100610_g1(K01897);c101317_g1(K07509);c101405_g1(K00507);c102616_g1(K00665);c103464_g1(K00665);c103656_g1(K01897);c103916_g1(K00249);c103925_g1(K11262);c104077_g1(K00507);c104160_g1(K00632);c104597_g1(K11262);c104842_g1(K00626);c104892_g1(K10256);c105134_g1(K01897);c105395_g1(K07508);c105634_g1(K00645);c105640_g1(K08766);c105739_g1(K09458);c106374_g1(K00248);…	ko01212.png
path:ko04152	AMPK signaling pathway	477	c100097_g1(K03456);c100130_g1(K03234);c100366_g1(K07877);c100422_g1(K03841);c100558_g1(K11583);c100679_g1(K07207);c101115_g1(K04526);c101375_g1(K07188);c101405_g1(K00507);c101775_g1(K03234);c10203_g1(K00693);c102090_g1(K03456);c102320_g1(K01103);c102336_g1(K08271);c102616_g1(K00665);c103167_g1(K00850);c103464_g1(K00665);c103510_g1(K01103);c103925_g1(K11262);c104002_g1(K11584);c104077_g1(K00507);c…	ko04152.png
path:ko04146	Peroxisome	472	c100069_g1(K03781);c100086_g1(K13336);c100346_g1(K13356);c100610_g1(K01897);c100898_g1(K13354);c100913_g1(K13347);c101295_g1(K03781);c101575_g1(K11187);c101798_g1(K04564);c101870_g1(K13356);c102113_g1(K12663);c103522_g1(K13352);c103545_g1(K03426);c103656_g1(K01897);c103849_g1(K13352);c104428_g1(K04564);c104619_g1(K03781);c104632_g1(K11517);c104740_g1(K11517);c104760_g1(K00106);c105134_g1(K01897);…	ko04146.png
path:ko05166	HTLV-I infection	468	c100459_g1(K08057);c100568_g1(K05863);c100695_g1(K07827);c100792_g1(K09203);c100814_g1(K00787);c100950_g1(K09027);c101724_g1(K04501);c101768_g1(K03357);c102152_g1(K04448);c102343_g1(K03363);c102368_g1(K04498);c102459_g1(K03354);c102885_g1(K04345);c103033_g1(K03350);c103254_g1(K08054);c103337_g1(K11224);c104115_g1(K05770);c104650_g1(K05863);c104690_g1(K08054);c104813_g1(K06271);c105046_g1(K07299);…	ko05166.png
path:ko03015	mRNA surveillance pathway	468	c100097_g1(K03456);c100276_g1(K14402);c100536_g1(K12882);c100558_g1(K11583);c100561_g1(K14411);c100664_g1(K13126);c100848_g1(K06269);c100893_g1(K14411);c101135_g1(K14402);c101757_g1(K14324);c102090_g1(K03456);c102219_g1(K12876);c102565_g1(K14399);c103047_g1(K03265);c103078_g1(K06269);c103498_g1(K14403);c104002_g1(K11584);c104234_g1(K14405);c104566_g1(K14325);c104755_g1(K11125);c105212_g1(K14406);…	ko03015.png
path:ko00520	Amino sugar and nucleotide sugar metabolism	464	c100855_g1(K00698);c100998_g1(K00849);c101330_g1(K00820);c101597_g1(K13648);c101754_g1(K00845);c101922_g1(K01836);c102644_g1(K12373);c103048_g1(K12449);c103140_g1(K00849);c103476_g1(K00820);c103590_g1(K01183);c103623_g1(K00326);c103816_g1(K01810);c104131_g1(K02564);c104261_g1(K00972);c104271_g1(K08679);c10454_g1(K01809);c104564_g1(K00698);c10548_g1(K00012);c105521_g1(K00847);c105606_g1(K12373);c1…	ko00520.png
path:ko05205	Proteoglycans in cancer	459	c100045_g1(K04368);c100680_g1(K12823);c100689_g1(K05760);c100695_g1(K07827);c100848_g1(K06269);c101229_g1(K02991);c102012_g1(K09108);c102182_g1(K16865);c102685_g1(K04437);c102730_g1(K12823);c102822_g1(K06224);c102885_g1(K04345);c103078_g1(K06269);c103143_g1(K04958);c103197_g1(K09108);c103615_g1(K04364);c103810_g1(K06226);c103979_g1(K12823);c104000_g1(K06225);c104459_g1(K06226);c104853_g1(K16848);…	ko05205.png
path:ko03050	Proteasome	444	c100108_g1(K03038);c100317_g1(K03029);c100356_g1(K02725);c100605_g1(K03039);c100703_g1(K03062);c100731_g1(K03036);c100933_g1(K02731);c10099_g1(K11599);c101277_g1(K03065);c101357_g1(K06698);c101448_g1(K02727);c101841_g1(K03032);c102694_g1(K03035);c102805_g1(K02730);c103089_g1(K03036);c1032_g1(K02728);c104226_g1(K03039);c104247_g1(K03032);c104394_g1(K03037);c104482_g1(K03061);c105105_g1(K03028);c10…	ko03050.png
path:ko00040	Pentose and glucuronate interconversions	442	c100183_g1(K01786);c100233_g1(K00699);c100900_g1(K00128);c100962_g1(K00699);c101242_g1(K01728);c101419_g1(K01686);c101942_g1(K03331);c101951_g1(K00699);c101999_g1(K00008);c102194_g1(K01728);c102245_g1(K00699);c102678_g1(K00128);c102697_g1(K00128);c102881_g1(K01184);c103277_g1(K00002);c103732_g1(K01184);c103909_g1(K00128);c104078_g1(K01213);c104511_g1(K01051);c10478_g1(K00128);c105033_g1(K00699);c…	ko00040.png
path:ko00630	Glyoxylate and dicarboxylate metabolism	440	c100069_g1(K03781);c100324_g1(K00026);c100529_g1(K01647);c100710_g1(K01847);c100800_g1(K01915);c100910_g1(K01915);c101295_g1(K03781);c101984_g1(K01915);c102124_g1(K01647);c102280_g1(K01091);c102455_g1(K15788);c102708_g1(K01638);c102736_g1(K01638);c102849_g1(K00025);c102900_g1(K01638);c103132_g1(K01915);c103592_g1(K01601);c103639_g1(K01681);c103846_g1(K01638);c104048_g1(K15919);c104148_g1(K00600);…	ko00630.png
path:ko03018	RNA degradation	436	c100355_g1(K04077);c100478_g1(K04043);c100613_g1(K12623);c100638_g1(K12574);c100664_g1(K13126);c100959_g1(K12619);c101235_g1(K04077);c101372_g1(K04043);c102359_g1(K12619);c102591_g1(K12622);c10279_g1(K10643);c102838_g1(K14443);c103206_g1(K12604);c103457_g1(K12611);c103734_g1(K12572);c103830_g1(K12571);c104506_g1(K12605);c104527_g1(K01689);c104591_g1(K12621);c104675_g1(K14442);c104990_g1(K01689);c…	ko03018.png
path:ko00330	Arginine and proline metabolism	428	c100089_g1(K09472);c100150_g1(K00147);c100509_g1(K13821);c100597_g1(K01581);c100630_g1(K14677);c100800_g1(K01915);c100900_g1(K00128);c100910_g1(K01915);c101042_g1(K00145);c101481_g1(K01259);c101628_g1(K00931);c101984_g1(K01915);c102134_g1(K00933);c102371_g1(K14454);c102433_g1(K00930);c102486_g1(K15371);c102661_g1(K01581);c102678_g1(K00128);c102697_g1(K00128);c103132_g1(K01915);c103224_g1(K15371);…	ko00330.png
path:ko03008	Ribosome biogenesis in eukaryotes	423	c100623_g1(K14554);c100959_g1(K12619);c100978_g1(K03539);c101251_g1(K14565);c102359_g1(K12619);c103046_g1(K03097);c103416_g1(K07562);c103524_g1(K14554);c103572_g1(K11128);c104082_g1(K07178);c104474_g1(K11130);c104587_g1(K14536);c105127_g1(K03097);c105347_g1(K14565);c105432_g1(K14566);c105673_g1(K07936);c105906_g1(K11128);c106041_g1(K14538);c106808_g1(K14564);c106933_g1(K14284);c107107_g1(K14564);…	ko03008.png
path:ko04110	Cell cycle	420	c100047_g1(K03347);c100060_g1(K16197);c100493_g1(K02212);c101094_g1(K02542);c101146_g1(K02209);c101455_g1(K02178);c101712_g1(K02365);c101714_g1(K05868);c101724_g1(K04501);c10175_g1(K06632);c101768_g1(K03357);c102229_g1(K02540);c10223_g1(K06067);c102343_g1(K03363);c102368_g1(K04498);c102392_g1(K06628);c102459_g1(K03354);c103033_g1(K03350);c103425_g1(K16197);c104058_g1(K02087);c10447_g1(K16197);c10…	ko04110.png
path:ko00480	Glutathione metabolism	419	c100091_g1(K00799);c100194_g1(K01256);c100566_g1(K11140);c100597_g1(K01581);c100808_g1(K11140);c101170_g1(K00681);c102267_g1(K00799);c102661_g1(K01581);c102866_g1(K11140);c102966_g1(K00799);c103093_g1(K00036);c103153_g1(K00036);c103718_g1(K00033);c104270_g1(K01256);c104430_g1(K00036);c104721_g1(K10808);c104938_g1(K00033);c105804_g1(K00799);c105899_g1(K11140);c105901_g1(K00434);c106258_g1(K00036);…	ko00480.png
path:ko04910	Insulin signaling pathway	415	c100045_g1(K04368);c100422_g1(K03841);c100671_g1(K04372);c100679_g1(K07207);c100695_g1(K07827);c100848_g1(K06269);c101115_g1(K04526);c101229_g1(K02991);c101276_g1(K03259);c101375_g1(K07188);c102009_g1(K07190);c10203_g1(K00693);c102162_g1(K00871);c102616_g1(K00665);c102885_g1(K04345);c103078_g1(K06269);c103464_g1(K00665);c103615_g1(K04364);c103925_g1(K11262);c104542_g1(K03259);c104597_g1(K11262);c…	ko04910.png
path:ko05164	Influenza A	412	c100045_g1(K04368);c100814_g1(K00787);c10097_g1(K03237);c10180_g1(K03283);c102102_g1(K04733);c102152_g1(K04448);c102368_g1(K04498);c102837_g1(K15043);c102878_g1(K14297);c105152_g1(K03283);c105185_g1(K03237);c105535_g1(K14297);c105726_g1(K14404);c105937_g1(K04456);c106396_g1(K03083);c106514_g1(K15043);c106933_g1(K14284);c107163_g1(K04371);c107178_g1(K03237);c107239_g1(K04733);c107620_g1(K15043);c1…	ko05164.png
path:ko00710	Carbon fixation in photosynthetic organisms	410	c100104_g1(K01610);c10031_g1(K00927);c100324_g1(K00026);c100422_g1(K03841);c102362_g1(K01807);c102371_g1(K14454);c102416_g1(K00615);c102568_g1(K01803);c102849_g1(K00025);c102896_g1(K01807);c103189_g1(K00134);c103234_g1(K14455);c103592_g1(K01601);c105191_g1(K00927);c105230_g1(K00615);c105429_g1(K01623);c105490_g1(K00134);c105567_g1(K03841);c106123_g1(K00134);c106167_g1(K01624);c107137_g1(K14454);c…	ko00710.png
path:ko04810	Regulation of actin cytoskeleton	409	c100045_g1(K04368);c100559_g1(K05759);c100689_g1(K05760);c100695_g1(K07827);c100838_g1(K05765);c100848_g1(K06269);c10084_g1(K05768);c101115_g1(K04526);c101211_g1(K05730);c101226_g1(K05699);c101257_g1(K05759);c101570_g1(K05754);c101634_g1(K00921);c102181_g1(K05699);c102843_g1(K05757);c103078_g1(K06269);c103285_g1(K00921);c103487_g1(K05700);c103988_g1(K05699);c104853_g1(K16848);c104940_g1(K05765);c…	ko04810.png
path:ko00270	Cysteine and methionine metabolism	392	c100010_g1(K00558);c100287_g1(K00549);c100324_g1(K00026);c100754_g1(K00549);c100831_g1(K01738);c102371_g1(K14454);c102436_g1(K00003);c102481_g1(K00016);c102849_g1(K00025);c103060_g1(K01251);c103234_g1(K14455);c103538_g1(K00772);c103585_g1(K00772);c105806_g1(K01758);c106126_g1(K00016);c107137_g1(K14454);c107323_g1(K01611);c107570_g1(K08967);c107846_g1(K14454);c108278_g1(K01758);c108361_g1(K00789);…	ko00270.png
path:ko04510	Focal adhesion	392	c100045_g1(K04368);c100544_g1(K06237);c100689_g1(K05760);c100848_g1(K06269);c101181_g1(K06237);c101211_g1(K05730);c101226_g1(K05699);c102152_g1(K04448);c102181_g1(K05699);c102685_g1(K04437);c102762_g1(K05637);c103078_g1(K06269);c103111_g1(K05635);c103487_g1(K05700);c103615_g1(K04364);c103988_g1(K05699);c104042_g1(K06236);c104299_g1(K06240);c104813_g1(K06271);c105129_g1(K04437);c105256_g1(K04437);…	ko04510.png
path:ko05134	Legionellosis	391	c100034_g1(K03231);c100291_g1(K03233);c100355_g1(K04077);c100733_g1(K03233);c101006_g1(K07937);c101235_g1(K04077);c10180_g1(K03283);c101835_g1(K13525);c101874_g1(K00239);c102700_g1(K07937);c103501_g1(K13525);c103518_g1(K03231);c104260_g1(K07874);c104596_g1(K13525);c104802_g1(K07953);c105152_g1(K03283);c105155_g1(K07874);c105671_g1(K04077);c105677_g1(K03233);c106332_g1(K07953);c108083_g1(K07953);c…	ko05134.png
path:ko00260	Glycine, serine and threonine metabolism	387	c100481_g1(K00552);c100678_g1(K00108);c100919_g1(K00108);c101408_g1(K00382);c101550_g1(K00058);c101688_g1(K00827);c102199_g1(K00605);c102436_g1(K00003);c102455_g1(K15788);c102664_g1(K00831);c103311_g1(K00827);c103388_g1(K01696);c103402_g1(K01694);c103710_g1(K00552);c104048_g1(K15919);c104125_g1(K00281);c104148_g1(K00600);c104218_g1(K00108);c104887_g1(K12235);c105227_g1(K00830);c105232_g1(K01754);…	ko00260.png
path:ko04626	Plant-pathogen interaction	376	c100045_g1(K04368);c100088_g1(K02358);c100438_g1(K00864);c100745_g1(K13448);c101095_g1(K09487);c101544_g1(K13429);c102514_g1(K05391);c103230_g1(K13448);c103826_g1(K09487);c10493_g1(K02358);c105517_g1(K00864);c105830_g1(K04079);c105947_g1(K05391);c106243_g1(K13459);c106466_g1(K13412);c107372_g1(K13448);c107439_g1(K04079);c108410_g1(K13457);c109104_g1(K04079);c109151_g1(K13448);c109379_g1(K09487);c…	ko04626.png
path:ko00970	Aminoacyl-tRNA biosynthesis	372	c100369_g1(K01870);c100575_g1(K01872);c101118_g1(K00604);c101263_g1(K14163);c101341_g1(K01889);c101867_g1(K01893);c102570_g1(K01889);c102688_g1(K01893);c102720_g1(K14163);c103039_g1(K01887);c103166_g1(K01876);c103380_g1(K01872);c104017_g1(K01872);c104065_g1(K01889);c104157_g1(K01870);c104565_g1(K01889);c104678_g1(K01890);c104799_g1(K01872);c104954_g1(K01873);c105111_g1(K01872);c105384_g1(K01866);…	ko00970.png
path:ko05168	Herpes simplex infection	367	c100047_g1(K03347);c100298_g1(K04403);c100590_g1(K03006);c100748_g1(K15414);c100848_g1(K06269);c100973_g1(K11674);c10097_g1(K03237);c101101_g1(K12893);c101149_g1(K03133);c101327_g1(K03006);c101445_g1(K11674);c101802_g1(K03127);c102152_g1(K04448);c102368_g1(K04498);c102937_g1(K03131);c103046_g1(K03097);c103049_g1(K12896);c103078_g1(K06269);c104058_g1(K02087);c104582_g1(K03006);c105082_g1(K11838);c…	ko05168.png
path:ko00680	Methane metabolism	367	c100422_g1(K03841);c101550_g1(K00058);c102277_g1(K01070);c102421_g1(K17066);c102664_g1(K00831);c102740_g1(K01007);c103167_g1(K00850);c103170_g1(K01070);c103354_g1(K00863);c104148_g1(K00600);c104153_g1(K00122);c104291_g1(K00122);c104339_g1(K17100);c104527_g1(K01689);c104990_g1(K01689);c105227_g1(K00830);c105388_g1(K00121);c105429_g1(K01623);c105567_g1(K03841);c106167_g1(K01624);c106233_g1(K01895);…	ko00680.png
path:ko04114	Oocyte meiosis	364	c100045_g1(K04368);c100047_g1(K03347);c100060_g1(K16197);c100097_g1(K03456);c100848_g1(K06269);c101115_g1(K04526);c101455_g1(K02178);c101712_g1(K02365);c101768_g1(K03357);c102090_g1(K03456);c102343_g1(K03363);c102459_g1(K03354);c102885_g1(K04345);c103033_g1(K03350);c103078_g1(K06269);c103143_g1(K04958);c103425_g1(K16197);c104002_g1(K11584);c104058_g1(K02087);c10447_g1(K16197);c105151_g1(K06630);c…	ko04114.png
path:ko00071	Fatty acid degradation	360	c100610_g1(K01897);c100900_g1(K00128);c101317_g1(K07509);c102678_g1(K00128);c102697_g1(K00128);c103656_g1(K01897);c103909_g1(K00128);c103916_g1(K00249);c104160_g1(K00632);c10478_g1(K00128);c104842_g1(K00626);c105134_g1(K01897);c105388_g1(K00121);c105395_g1(K07508);c105640_g1(K08766);c105846_g1(K13953);c106274_g1(K13238);c106374_g1(K00248);c106523_g1(K00249);c106554_g1(K00232);c106754_g1(K07511);c…	ko00071.png
path:ko05110	Vibrio cholerae infection	357	c101006_g1(K07937);c101339_g1(K02151);c101347_g1(K02146);c101426_g1(K10950);c101640_g1(K02145);c102700_g1(K07937);c102885_g1(K04345);c103309_g1(K02147);c103430_g1(K02149);c10384_g1(K02155);c104246_g1(K02144);c104425_g1(K02145);c104557_g1(K02154);c104573_g1(K02153);c104592_g1(K02155);c105056_g1(K10956);c105200_g1(K02155);c106687_g1(K10949);c106707_g1(K10956);c106761_g1(K02151);c106763_g1(K02148);c…	ko05110.png
path:ko00280	Valine, leucine and isoleucine degradation	354	c100710_g1(K01847);c100900_g1(K00128);c101317_g1(K07509);c101408_g1(K00382);c102059_g1(K00826);c102190_g1(K00020);c102462_g1(K01968);c102678_g1(K00128);c102697_g1(K00128);c103497_g1(K00166);c103909_g1(K00128);c103916_g1(K00249);c104160_g1(K00632);c104523_g1(K08683);c10478_g1(K00128);c104842_g1(K00626);c105395_g1(K07508);c105611_g1(K05605);c106056_g1(K00140);c106374_g1(K00248);c106523_g1(K00249);c…	ko00280.png
path:ko05152	Tuberculosis	353	c10004_g1(K07888);c100098_g1(K07897);c100355_g1(K04077);c100478_g1(K04043);c100874_g1(K10049);c100992_g1(K07897);c101235_g1(K04077);c101347_g1(K02146);c101352_g1(K01379);c101372_g1(K04043);c102102_g1(K04733);c102368_g1(K04498);c10384_g1(K02155);c104246_g1(K02144);c104557_g1(K02154);c104592_g1(K02155);c105200_g1(K02155);c105671_g1(K04077);c105937_g1(K04456);c105971_g1(K04043);c106175_g1(K06856);c1…	ko05152.png
path:ko04612	Antigen processing and presentation	343	c100459_g1(K08057);c101357_g1(K06698);c101519_g1(K08056);c10180_g1(K03283);c103254_g1(K08054);c103322_g1(K01363);c103700_g1(K01369);c104690_g1(K08054);c10512_g1(K01365);c105152_g1(K03283);c105830_g1(K04079);c107170_g1(K08057);c107288_g1(K01363);c107439_g1(K04079);c108941_g1(K01365);c109104_g1(K04079);c109228_g1(K06698);c109627_g1(K06698);c109756_g1(K01369);c110084_g1(K03283);c110166_g1(K08059);c1…	ko04612.png
path:ko04010	MAPK signaling pathway	337	c100045_g1(K04368);c100298_g1(K04403);c100671_g1(K04372);c100695_g1(K07827);c10180_g1(K03283);c102152_g1(K04448);c102647_g1(K17614);c102685_g1(K04437);c102885_g1(K04345);c103615_g1(K04364);c104168_g1(K04429);c105129_g1(K04437);c105152_g1(K03283);c105256_g1(K04437);c105937_g1(K04456);c106335_g1(K07830);c106740_g1(K04361);c107163_g1(K04371);c107303_g1(K06268);c107456_g1(K04353);c108051_g1(K04460);c…	ko04010.png
path:ko04111	Cell cycle - yeast	329	c100047_g1(K03347);c100097_g1(K03456);c100493_g1(K02212);c101094_g1(K02542);c101146_g1(K02209);c101446_g1(K06676);c101455_g1(K02178);c101712_g1(K02365);c101768_g1(K03357);c102090_g1(K03456);c102229_g1(K02540);c102343_g1(K03363);c102392_g1(K06628);c102459_g1(K03354);c102680_g1(K06675);c103033_g1(K03350);c104905_g1(K08866);c10515_g1(K03347);c105224_g1(K04382);c105478_g1(K06670);c105565_g1(K02537);c…	ko04111.png
path:ko05034	Alcoholism	328	c100045_g1(K04368);c100171_g1(K01593);c100611_g1(K00501);c100695_g1(K07827);c100848_g1(K06269);c101604_g1(K11252);c101682_g1(K04630);c10223_g1(K06067);c102485_g1(K04549);c102576_g1(K04536);c103028_g1(K11251);c103078_g1(K06269);c103429_g1(K11406);c103615_g1(K04364);c103646_g1(K11251);c103978_g1(K08155);c104285_g1(K11251);c104370_g1(K11253);c104579_g1(K11303);c107163_g1(K04371);c108185_g1(K11404);c…	ko05034.png
path:ko04075	Plant hormone signal transduction	328	c100829_g1(K14484);c102988_g1(K13946);c106471_g1(K14431);c106720_g1(K14431);c10700_g1(K14502);c108105_g1(K14491);c10930_g1(K14488);c110204_g1(K14486);c112328_g1(K14488);c114126_g1(K14496);c115153_g1(K13464);c117300_g1(K14484);c117997_g1(K14487);c118377_g1(K14498);c118806_g1(K14496);c12724_g1(K14505);c128569_g1(K13449);c129313_g1(K14485);c129475_g1(K14488);c129492_g1(K14487);c129775_g1(K13449);c13…	ko04075.png
path:ko00250	Alanine, aspartate and glutamate metabolism	325	c100509_g1(K13821);c100800_g1(K01915);c100910_g1(K01915);c101330_g1(K00820);c101688_g1(K00827);c101984_g1(K01915);c102072_g1(K11540);c102371_g1(K14454);c102486_g1(K15371);c103132_g1(K01915);c103224_g1(K15371);c103234_g1(K14455);c103311_g1(K00827);c103476_g1(K00820);c103922_g1(K01756);c104948_g1(K01915);c105199_g1(K13821);c105227_g1(K00830);c106002_g1(K00266);c106698_g1(K13821);c106781_g1(K00820);…	ko00250.png
path:ko04915	Estrogen signaling pathway	325	c100045_g1(K04368);c100695_g1(K07827);c101095_g1(K09487);c101682_g1(K04630);c10180_g1(K03283);c102152_g1(K04448);c102885_g1(K04345);c103143_g1(K04958);c103615_g1(K04364);c103826_g1(K09487);c105152_g1(K03283);c105830_g1(K04079);c105937_g1(K04456);c106740_g1(K04361);c107163_g1(K04371);c107439_g1(K04079);c108731_g1(K04456);c109104_g1(K04079);c109379_g1(K09487);c109646_g1(K04374);c110084_g1(K03283);c…	ko04915.png
path:ko04260	Cardiac muscle contraction	321	c100199_g1(K02267);c101533_g1(K01539);c10182_g1(K02272);c102777_g1(K01539);c102914_g1(K00419);c10303_g1(K02270);c103239_g1(K00420);c103745_g1(K00411);c104460_g1(K01539);c106264_g1(K00415);c10647_g1(K00418);c106509_g1(K02256);c107398_g1(K02266);c107763_g1(K00412);c107788_g1(K01540);c108197_g1(K02267);c108472_g1(K00418);c108559_g1(K02265);c108567_g1(K02256);c108616_g1(K00418);c108693_g1(K00413);c10…	ko04260.png
path:ko04066	HIF-1 signaling pathway	319	c100045_g1(K04368);c100351_g1(K03873);c100671_g1(K04372);c101115_g1(K04526);c101229_g1(K02991);c101276_g1(K03259);c102320_g1(K01103);c102368_g1(K04498);c103189_g1(K00134);c103510_g1(K01103);c104527_g1(K01689);c104542_g1(K03259);c104754_g1(K03259);c104990_g1(K01689);c105046_g1(K07299);c105157_g1(K03873);c105490_g1(K00134);c105937_g1(K04456);c106123_g1(K00134);c106278_g1(K07203);c106408_g1(K00161);…	ko04066.png
path:ko04022	cGMP-PKG signaling pathway	315	c100045_g1(K04368);c100568_g1(K05863);c100848_g1(K06269);c101115_g1(K04526);c101193_g1(K09183);c101307_g1(K05853);c101533_g1(K01539);c101682_g1(K04630);c101770_g1(K12319);c102087_g1(K12323);c102777_g1(K01539);c103078_g1(K06269);c103143_g1(K04958);c103349_g1(K05850);c104460_g1(K01539);c104650_g1(K05863);c105937_g1(K04456);c10682_g1(K16172);c107163_g1(K04371);c107294_g1(K05850);c107303_g1(K06268);c…	ko04022.png
path:ko00030	Pentose phosphate pathway	313	c100422_g1(K03841);c102362_g1(K01807);c102416_g1(K00615);c102896_g1(K01807);c103093_g1(K00036);c103153_g1(K00036);c103167_g1(K00850);c103718_g1(K00033);c103816_g1(K01810);c104430_g1(K00036);c104938_g1(K00033);c105230_g1(K00615);c1052_g1(K00852);c105429_g1(K01623);c105567_g1(K03841);c106167_g1(K01624);c106258_g1(K00036);c106282_g1(K00616);c106861_g1(K01835);c107569_g1(K01810);c107682_g1(K00615);c1…	ko00030.png
path:ko04024	cAMP signaling pathway	312	c100045_g1(K04368);c100848_g1(K06269);c101211_g1(K05730);c101375_g1(K07188);c101533_g1(K01539);c101682_g1(K04630);c102087_g1(K12323);c102152_g1(K04448);c102368_g1(K04498);c102777_g1(K01539);c102885_g1(K04345);c103078_g1(K06269);c103349_g1(K05850);c104000_g1(K06225);c104460_g1(K01539);c105441_g1(K16056);c105460_g1(K05731);c105916_g1(K01115);c105937_g1(K04456);c106335_g1(K07830);c106554_g1(K00232);…	ko04024.png
path:ko05130	Pathogenic Escherichia coli infection	307	c100480_g1(K07374);c101126_g1(K07374);c101570_g1(K05754);c102234_g1(K07374);c102701_g1(K11294);c102843_g1(K05757);c103145_g1(K11294);c103195_g1(K07375);c105398_g1(K05747);c105674_g1(K07374);c105700_g1(K05757);c10595_g1(K07375);c106159_g1(K07374);c106174_g1(K05755);c107237_g1(K07375);c108439_g1(K05757);c109775_g1(K05757);c110278_g1(K05756);c110364_g1(K02105);c11094_g1(K07374);c111138_g1(K11294);c1…	ko05130.png
path:ko04721	Synaptic vesicle cycle	305	c100223_g1(K04646);c101339_g1(K02151);c101347_g1(K02146);c101640_g1(K02145);c103309_g1(K02147);c103430_g1(K02149);c10384_g1(K02155);c103978_g1(K08155);c104246_g1(K02144);c104425_g1(K02145);c104557_g1(K02154);c104573_g1(K02153);c104592_g1(K02155);c105200_g1(K02155);c106427_g1(K04646);c106447_g1(K04646);c106761_g1(K02151);c106763_g1(K02148);c106981_g1(K02151);c107114_g1(K02147);c107843_g1(K03661);c…	ko04721.png
path:ko04919	Thyroid hormone signaling pathway	305	c100045_g1(K04368);c100679_g1(K07207);c100695_g1(K07827);c101193_g1(K09183);c101468_g1(K15167);c101533_g1(K01539);c10223_g1(K06067);c102368_g1(K04498);c102769_g1(K15159);c102777_g1(K01539);c102885_g1(K04345);c104460_g1(K01539);c105046_g1(K07299);c105675_g1(K02599);c10587_g1(K02599);c105923_g1(K04650);c105937_g1(K04456);c106278_g1(K07203);c106291_g1(K15146);c106396_g1(K03083);c107163_g1(K04371);c1…	ko04919.png
path:ko05145	Toxoplasmosis	304	c100298_g1(K04403);c100938_g1(K12473);c101682_g1(K04630);c10180_g1(K03283);c102102_g1(K04733);c102762_g1(K05637);c103111_g1(K05635);c104299_g1(K06240);c105152_g1(K03283);c105937_g1(K04456);c106466_g1(K13412);c106586_g1(K06240);c107163_g1(K04371);c107239_g1(K04733);c107317_g1(K09565);c107334_g1(K09565);c108421_g1(K04441);c108731_g1(K04456);c110084_g1(K03283);c110197_g1(K00922);c110320_g1(K04534);c…	ko05145.png
path:ko00380	Tryptophan metabolism	303	c100069_g1(K03781);c100171_g1(K01593);c100900_g1(K00128);c101295_g1(K03781);c102678_g1(K00128);c102697_g1(K00128);c102855_g1(K11816);c103348_g1(K00816);c103909_g1(K00128);c104330_g1(K00463);c104619_g1(K03781);c104637_g1(K00164);c104749_g1(K01426);c10478_g1(K00128);c104842_g1(K00626);c105607_g1(K00453);c105720_g1(K03781);c105755_g1(K01556);c106754_g1(K07511);c107047_g1(K03781);c107180_g1(K00816);c…	ko00380.png
path:ko04530	Tight junction	299	c100097_g1(K03456);c100106_g1(K06091);c100489_g1(K06091);c100695_g1(K07827);c101029_g1(K06091);c101226_g1(K05699);c101427_g1(K05691);c101682_g1(K04630);c102090_g1(K03456);c102181_g1(K05699);c102750_g1(K06095);c103046_g1(K03097);c10391_g1(K06095);c103988_g1(K05699);c105127_g1(K03097);c105224_g1(K04382);c105665_g1(K05691);c105682_g1(K06105);c105937_g1(K04456);c106025_g1(K05699);c106335_g1(K07830);c…	ko04530.png
path:ko00860	Porphyrin and chlorophyll metabolism	298	c100233_g1(K00699);c100962_g1(K00699);c101263_g1(K14163);c101450_g1(K01698);c101951_g1(K00699);c102213_g1(K03404);c102245_g1(K00699);c102260_g1(K03405);c102720_g1(K14163);c103203_g1(K01698);c104358_g1(K13542);c104706_g1(K01764);c10499_g1(K00218);c105033_g1(K00699);c105135_g1(K00699);c105463_g1(K02495);c105643_g1(K00699);c105748_g1(K00699);c10582_g1(K03404);c10638_g1(K00699);c107272_g1(K00522);c10…	ko00860.png
path:ko00564	Glycerophospholipid metabolism	297	c101041_g1(K00995);c102040_g1(K13508);c103474_g1(K01126);c104593_g1(K00967);c104764_g1(K14676);c104838_g1(K14286);c105162_g1(K00901);c105542_g1(K13508);c105916_g1(K01115);c106029_g1(K00629);c10675_g1(K00999);c106872_g1(K13506);c106892_g1(K06130);c106943_g1(K06132);c107009_g1(K00968);c107938_g1(K00111);c108417_g1(K13509);c108933_g1(K00967);c109370_g1(K00111);c109506_g1(K06129);c110207_g1(K00096);c…	ko00564.png
path:ko04921	Oxytocin signaling pathway	291	c100045_g1(K04368);c100130_g1(K03234);c100695_g1(K07827);c100848_g1(K06269);c101682_g1(K04630);c101770_g1(K12319);c101775_g1(K03234);c102087_g1(K12323);c102152_g1(K04448);c102885_g1(K04345);c102924_g1(K12751);c103078_g1(K06269);c103143_g1(K04958);c104265_g1(K03234);c104512_g1(K03234);c104682_g1(K03234);c105321_g1(K03234);c106740_g1(K04361);c106812_g1(K07198);c107016_g1(K08794);c107163_g1(K04371);…	ko04921.png
path:ko04310	Wnt signaling pathway	287	c100047_g1(K03347);c101611_g1(K04491);c101724_g1(K04501);c101862_g1(K04499);c101912_g1(K08110);c101947_g1(K01691);c101954_g1(K08957);c102152_g1(K04448);c102368_g1(K04498);c102885_g1(K04345);c103046_g1(K03097);c103528_g1(K02157);c103980_g1(K04496);c105127_g1(K03097);c10515_g1(K03347);c105415_g1(K04508);c106396_g1(K03083);c106589_g1(K02375);c106946_g1(K03094);c10699_g1(K00181);c107303_g1(K06268);c1…	ko04310.png
path:ko01210	2-Oxocarboxylic acid metabolism	285	c100529_g1(K01647);c100630_g1(K14677);c101042_g1(K00145);c102059_g1(K00826);c102124_g1(K01647);c102351_g1(K01649);c102371_g1(K14454);c102433_g1(K00930);c103234_g1(K14455);c103514_g1(K00030);c103639_g1(K01681);c105031_g1(K01647);c105996_g1(K01647);c106277_g1(K14677);c106386_g1(K01681);c106685_g1(K00030);c107065_g1(K01647);c107137_g1(K14454);c107603_g1(K00030);c107733_g1(K01681);c107846_g1(K14454);…	ko01210.png
path:ko00561	Glycerolipid metabolism	282	c100438_g1(K00864);c100709_g1(K12298);c100900_g1(K00128);c102015_g1(K12298);c102040_g1(K13508);c102455_g1(K15788);c102678_g1(K00128);c102697_g1(K00128);c103277_g1(K00002);c103354_g1(K00863);c103909_g1(K00128);c104585_g1(K01046);c10478_g1(K00128);c105162_g1(K00901);c105517_g1(K00864);c105542_g1(K13508);c105756_g1(K00002);c106029_g1(K00629);c106872_g1(K13506);c107144_g1(K00863);c107599_g1(K15788);c…	ko00561.png
path:ko00720	Carbon fixation pathways in prokaryotes	281	c100710_g1(K01847);c101874_g1(K00239);c102740_g1(K01007);c103210_g1(K03737);c103639_g1(K01681);c103719_g1(K01958);c104842_g1(K00626);c106233_g1(K01895);c106386_g1(K01681);c106777_g1(K01679);c107160_g1(K01648);c107562_g1(K00626);c107635_g1(K00626);c107733_g1(K01681);c107772_g1(K01895);c108577_g1(K00626);c108622_g1(K01895);c108628_g1(K01648);c108711_g1(K00031);c108725_g1(K01681);c109127_g1(K01895);…	ko00720.png
path:ko04068	FoxO signaling pathway	278	c100045_g1(K04368);c100069_g1(K03781);c100695_g1(K07827);c100945_g1(K09385);c101115_g1(K04526);c101262_g1(K11434);c101295_g1(K03781);c101714_g1(K05868);c101724_g1(K04501);c101798_g1(K04564);c102368_g1(K04498);c103306_g1(K11434);c103615_g1(K04364);c104057_g1(K11434);c104428_g1(K04564);c104619_g1(K03781);c105082_g1(K11838);c105720_g1(K03781);c105937_g1(K04456);c106069_g1(K01596);c106740_g1(K04361);…	ko04068.png
path:ko04015	Rap1 signaling pathway	278	c100045_g1(K04368);c100559_g1(K05759);c100695_g1(K07827);c101115_g1(K04526);c101257_g1(K05759);c101682_g1(K04630);c104813_g1(K06271);c105460_g1(K05731);c105937_g1(K04456);c106740_g1(K04361);c107163_g1(K04371);c107456_g1(K04353);c108421_g1(K04441);c108731_g1(K04456);c109158_g1(K05759);c110197_g1(K00922);c110320_g1(K04534);c110364_g1(K02105);c110998_g1(K06271);c111713_g1(K17700);c111738_g1(K05759);…	ko04015.png
path:ko04390	Hippo signaling pathway	276	c100060_g1(K16197);c100097_g1(K03456);c100106_g1(K06091);c100489_g1(K06091);c100848_g1(K06269);c101029_g1(K06091);c101427_g1(K05691);c101611_g1(K04491);c101724_g1(K04501);c102090_g1(K03456);c103078_g1(K06269);c103425_g1(K16197);c103528_g1(K02157);c10447_g1(K16197);c105151_g1(K06630);c105224_g1(K04382);c105665_g1(K05691);c106396_g1(K03083);c106589_g1(K02375);c106984_g1(K06630);c107420_g1(K03456);c…	ko04390.png
path:ko00310	Lysine degradation	274	c100232_g1(K14157);c100900_g1(K00128);c102552_g1(K00658);c102678_g1(K00128);c102697_g1(K00128);c103160_g1(K11419);c103909_g1(K00128);c104088_g1(K09188);c104099_g1(K00293);c104637_g1(K00164);c10478_g1(K00128);c104842_g1(K00626);c105059_g1(K11419);c105476_g1(K00293);c106093_g1(K00290);c106754_g1(K07511);c106755_g1(K00658);c107562_g1(K00626);c107605_g1(K00135);c107635_g1(K00626);c107921_g1(K00293);c…	ko00310.png
path:ko00940	Phenylpropanoid biosynthesis	274	c100894_g1(K00430);c10101_g1(K05349);c101492_g1(K05349);c102096_g1(K00430);c103468_g1(K01188);c103989_g1(K05350);c103993_g1(K05349);c10492_g1(K00430);c105132_g1(K01188);c105239_g1(K00487);c107281_g1(K13065);c109704_g1(K13065);c109720_g1(K00430);c11125_g1(K05350);c112043_g1(K01904);c112637_g1(K00430);c112796_g1(K05349);c112925_g1(K09754);c114300_g1(K03782);c114552_g1(K00430);c115365_g1(K05349);c11…	ko00940.png
path:ko05162	Measles	273	c10097_g1(K03237);c10180_g1(K03283);c102102_g1(K04733);c102484_g1(K14753);c103024_g1(K03247);c103046_g1(K03097);c103337_g1(K11224);c105127_g1(K03097);c105152_g1(K03283);c105185_g1(K03237);c105937_g1(K04456);c106175_g1(K06856);c106396_g1(K03083);c107178_g1(K03237);c107239_g1(K04733);c107775_g1(K03237);c107918_g1(K05410);c108171_g1(K03247);c108438_g1(K08860);c108731_g1(K04456);c108943_g1(K02089);c1…	ko05162.png
path:ko03320	PPAR signaling pathway	271	c100438_g1(K00864);c100610_g1(K01897);c101405_g1(K00507);c10183_g1(K08756);c101852_g1(K01388);c103656_g1(K01897);c103916_g1(K00249);c104077_g1(K00507);c105134_g1(K01897);c105517_g1(K00864);c105640_g1(K08766);c106069_g1(K01596);c106523_g1(K00249);c106554_g1(K00232);c106702_g1(K08745);c106768_g1(K00507);c107574_g1(K00232);c108502_g1(K06272);c110472_g1(K08762);c110747_g1(K01897);c111504_g1(K06272);c…	ko03320.png
path:ko02010	ABC transporters	270	c100039_g1(K05658);c100122_g1(K15580);c101085_g1(K02013);c101469_g1(K02015);c101580_g1(K16787);c102364_g1(K02016);c102533_g1(K02073);c102848_g1(K16784);c103555_g1(K15578);c104696_g1(K11071);c104950_g1(K02015);c104977_g1(K05665);c10500_g1(K05658);c10545_g1(K05655);c10564_g1(K16012);c105907_g1(K05658);c106712_g1(K10242);c107083_g1(K15580);c107154_g1(K02013);c107172_g1(K17316);c107197_g1(K02036);c10…	ko02010.png
path:ko04113	Meiosis - yeast	266	c100097_g1(K03456);c100160_g1(K01768);c100493_g1(K02212);c100848_g1(K06269);c101094_g1(K02542);c101146_g1(K02209);c101455_g1(K02178);c101712_g1(K02365);c101768_g1(K03357);c102090_g1(K03456);c102218_g1(K01768);c102229_g1(K02540);c102343_g1(K03363);c102392_g1(K06628);c102459_g1(K03354);c102885_g1(K04345);c103033_g1(K03350);c103078_g1(K06269);c104002_g1(K11584);c105224_g1(K04382);c105565_g1(K02537);…	ko04113.png
path:ko05206	MicroRNAs in cancer	266	c100010_g1(K00558);c100039_g1(K05658);c100045_g1(K04368);c100077_g1(K17387);c100695_g1(K07827);c102182_g1(K16865);c102368_g1(K04498);c103615_g1(K04364);c104977_g1(K05665);c10500_g1(K05658);c105675_g1(K02599);c10587_g1(K02599);c105907_g1(K05658);c106278_g1(K07203);c106283_g1(K12035);c106740_g1(K04361);c10682_g1(K16172);c106953_g1(K01348);c107497_g1(K11459);c108942_g1(K05658);c109134_g1(K05658);c10…	ko05206.png
path:ko00980	Metabolism of xenobiotics by cytochrome P450	265	c100091_g1(K00799);c100233_g1(K00699);c100962_g1(K00699);c101951_g1(K00699);c102245_g1(K00699);c102267_g1(K00799);c102966_g1(K00799);c105033_g1(K00699);c105135_g1(K00699);c105388_g1(K00121);c105643_g1(K00699);c105748_g1(K00699);c105804_g1(K00799);c105846_g1(K13953);c10638_g1(K00699);c106675_g1(K00799);c107511_g1(K00799);c107749_g1(K00799);c108409_g1(K00699);c108420_g1(K13953);c11017_g1(K00121);c1…	ko00980.png
path:ko04261	Adrenergic signaling in cardiomyocytes	263	c100097_g1(K03456);c100558_g1(K11583);c100848_g1(K06269);c101533_g1(K01539);c101682_g1(K04630);c102090_g1(K03456);c102777_g1(K01539);c102885_g1(K04345);c103078_g1(K06269);c103349_g1(K05850);c104002_g1(K11584);c104460_g1(K01539);c105224_g1(K04382);c105937_g1(K04456);c107163_g1(K04371);c107294_g1(K05850);c107420_g1(K03456);c107788_g1(K01540);c108421_g1(K04441);c108557_g1(K04382);c108731_g1(K04456);…	ko04261.png
path:ko03420	Nucleotide excision repair	262	c100336_g1(K01972);c100350_g1(K10610);c100964_g1(K02335);c101889_g1(K03657);c102011_g1(K03701);c102044_g1(K03723);c103594_g1(K10843);c103637_g1(K07466);c104011_g1(K10754);c104279_g1(K03657);c104816_g1(K10756);c104822_g1(K10849);c104985_g1(K03702);c105492_g1(K03657);c106417_g1(K03657);c106688_g1(K03701);c106796_g1(K04802);c107182_g1(K10610);c107871_g1(K10755);c107972_g1(K03701);c108906_g1(K07466);…	ko03420.png
path:ko00052	Galactose metabolism	260	c100998_g1(K00849);c101087_g1(K01785);c101754_g1(K00845);c102845_g1(K01187);c102884_g1(K01229);c103140_g1(K00849);c103167_g1(K00850);c104885_g1(K01229);c105265_g1(K12309);c106359_g1(K01229);c106815_g1(K01187);c106861_g1(K01835);c107299_g1(K02774);c108200_g1(K00963);c110944_g1(K07407);c111096_g1(K01835);c111767_g1(K00849);c111954_g1(K01229);c112339_g1(K00849);c112388_g1(K00845);c113626_g1(K00844);…	ko00052.png
path:ko05120	Epithelial cell signaling in Helicobacter pylori infection	259	c100392_g1(K06059);c101339_g1(K02151);c101347_g1(K02146);c101440_g1(K05728);c101640_g1(K02145);c102152_g1(K04448);c103309_g1(K02147);c103430_g1(K02149);c10384_g1(K02155);c104246_g1(K02144);c104425_g1(K02145);c104557_g1(K02154);c104573_g1(K02153);c104592_g1(K02155);c105200_g1(K02155);c106740_g1(K04361);c106761_g1(K02151);c106763_g1(K02148);c106981_g1(K02151);c107114_g1(K02147);c107843_g1(K03661);c…	ko05120.png
path:ko00051	Fructose and mannose metabolism	258	c100422_g1(K03841);c100523_g1(K00100);c101999_g1(K00008);c102320_g1(K01103);c102568_g1(K01803);c103167_g1(K00850);c103510_g1(K01103);c103723_g1(K00100);c10454_g1(K01809);c105130_g1(K01818);c105429_g1(K01623);c105521_g1(K00847);c105567_g1(K03841);c106167_g1(K01624);c106655_g1(K01840);c107215_g1(K02769);c107438_g1(K00008);c107943_g1(K00100);c108012_g1(K02800);c108371_g1(K01818);c108650_g1(K00008);c…	ko00051.png
path:ko02020	Two-component system	256	c100616_g1(K02313);c100800_g1(K01915);c100910_g1(K01915);c101679_g1(K03776);c101984_g1(K01915);c102225_g1(K03776);c102695_g1(K06596);c102744_g1(K07653);c103132_g1(K01915);c103745_g1(K00411);c103971_g1(K01546);c104221_g1(K11232);c104623_g1(K00027);c104667_g1(K03406);c104842_g1(K00626);c104948_g1(K01915);c105544_g1(K01547);c105587_g1(K00425);c106112_g1(K07768);c106541_g1(K01547);c106709_g1(K03406);…	ko02020.png
path:ko05132	Salmonella infection	253	c100098_g1(K07897);c100559_g1(K05759);c100992_g1(K07897);c101257_g1(K05759);c101570_g1(K05754);c102152_g1(K04448);c102685_g1(K04437);c102843_g1(K05757);c105129_g1(K04437);c105256_g1(K04437);c105398_g1(K05747);c105700_g1(K05757);c106174_g1(K05755);c106177_g1(K10413);c107163_g1(K04371);c108080_g1(K10416);c108421_g1(K04441);c108439_g1(K05757);c109158_g1(K05759);c109775_g1(K05757);c10987_g1(K10407);c…	ko05132.png
path:ko03030	DNA replication	250	c100308_g1(K04799);c100336_g1(K01972);c100493_g1(K02212);c100702_g1(K10742);c100789_g1(K02337);c100964_g1(K02335);c101094_g1(K02542);c101146_g1(K02209);c102104_g1(K02338);c102229_g1(K02540);c103324_g1(K02343);c103637_g1(K07466);c103955_g1(K03469);c104011_g1(K10754);c104548_g1(K02316);c104816_g1(K10756);c106796_g1(K04802);c107020_g1(K02210);c107146_g1(K02316);c107871_g1(K10755);c107932_g1(K02342);…	ko03030.png
path:ko00360	Phenylalanine metabolism	250	c100171_g1(K01593);c100894_g1(K00430);c101740_g1(K00457);c102096_g1(K00430);c102371_g1(K14454);c103234_g1(K14455);c104749_g1(K01426);c10492_g1(K00430);c105239_g1(K00487);c105538_g1(K10797);c107137_g1(K14454);c107483_g1(K00817);c107846_g1(K14454);c109720_g1(K00430);c110040_g1(K14455);c110464_g1(K01426);c110761_g1(K10797);c111331_g1(K00500);c111516_g1(K07253);c112043_g1(K01904);c112637_g1(K00430);c…	ko00360.png
path:ko05100	Bacterial invasion of epithelial cells	247	c100223_g1(K04646);c100689_g1(K05760);c101427_g1(K05691);c101570_g1(K05754);c102843_g1(K05757);c103487_g1(K05700);c105237_g1(K16939);c105398_g1(K05747);c105665_g1(K05691);c105700_g1(K05757);c106174_g1(K05755);c106427_g1(K04646);c106437_g1(K05760);c106447_g1(K04646);c107835_g1(K05725);c108439_g1(K05757);c108502_g1(K06272);c108607_g1(K16939);c109775_g1(K05757);c110015_g1(K05700);c110197_g1(K00922);…	ko05100.png
path:ko05323	Rheumatoid arthritis	246	c101339_g1(K02151);c101347_g1(K02146);c101640_g1(K02145);c101852_g1(K01388);c102152_g1(K04448);c103309_g1(K02147);c103430_g1(K02149);c10384_g1(K02155);c104246_g1(K02144);c104425_g1(K02145);c104557_g1(K02154);c104573_g1(K02153);c104592_g1(K02155);c10512_g1(K01365);c105200_g1(K02155);c106175_g1(K06856);c106761_g1(K02151);c106763_g1(K02148);c106981_g1(K02151);c107114_g1(K02147);c107843_g1(K03661);c1…	ko05323.png
path:ko00982	Drug metabolism - cytochrome P450	244	c100091_g1(K00799);c100233_g1(K00699);c100962_g1(K00699);c101951_g1(K00699);c102245_g1(K00699);c102267_g1(K00799);c102966_g1(K00799);c105033_g1(K00699);c105135_g1(K00699);c105388_g1(K00121);c105643_g1(K00699);c105748_g1(K00699);c105804_g1(K00799);c105846_g1(K13953);c10638_g1(K00699);c106675_g1(K00799);c107511_g1(K00799);c107749_g1(K00799);c108409_g1(K00699);c108420_g1(K13953);c11017_g1(K00121);c1…	ko00982.png
path:ko05204	Chemical carcinogenesis	240	c100091_g1(K00799);c100233_g1(K00699);c100962_g1(K00699);c101951_g1(K00699);c102245_g1(K00699);c102267_g1(K00799);c102966_g1(K00799);c103348_g1(K00816);c105033_g1(K00699);c105135_g1(K00699);c105388_g1(K00121);c105643_g1(K00699);c105748_g1(K00699);c105804_g1(K00799);c10638_g1(K00699);c106503_g1(K09097);c106675_g1(K00799);c107180_g1(K00816);c107511_g1(K00799);c107749_g1(K00799);c108409_g1(K00699);c…	ko05204.png
path:ko04728	Dopaminergic synapse	240	c100097_g1(K03456);c100171_g1(K01593);c100558_g1(K11583);c100611_g1(K00501);c100848_g1(K06269);c101682_g1(K04630);c102090_g1(K03456);c102485_g1(K04549);c102576_g1(K04536);c102885_g1(K04345);c103078_g1(K06269);c103143_g1(K04958);c103978_g1(K08155);c104002_g1(K11584);c105224_g1(K04382);c105937_g1(K04456);c106396_g1(K03083);c106412_g1(K10396);c106465_g1(K00545);c107420_g1(K03456);c108421_g1(K04441);…	ko04728.png
path:ko00410	beta-Alanine metabolism	238	c100900_g1(K00128);c102050_g1(K13799);c102678_g1(K00128);c102697_g1(K00128);c103909_g1(K00128);c103916_g1(K00249);c10478_g1(K00128);c105611_g1(K05605);c106056_g1(K00140);c106376_g1(K01431);c106388_g1(K08660);c106523_g1(K00249);c106754_g1(K07511);c108106_g1(K00128);c108626_g1(K13524);c108939_g1(K00128);c110074_g1(K00128);c110255_g1(K05605);c111358_g1(K00128);c111501_g1(K07511);c111522_g1(K00128);c…	ko00410.png
path:ko00053	Ascorbate and aldarate metabolism	236	c100233_g1(K00699);c100633_g1(K00423);c100900_g1(K00128);c100902_g1(K00423);c100962_g1(K00699);c101951_g1(K00699);c102245_g1(K00699);c102678_g1(K00128);c102697_g1(K00128);c103909_g1(K00128);c10478_g1(K00128);c105033_g1(K00699);c105135_g1(K00699);c10548_g1(K00012);c105643_g1(K00699);c105734_g1(K00012);c105748_g1(K00699);c105901_g1(K00434);c106063_g1(K00880);c10638_g1(K00699);c107529_g1(K00012);c10…	ko00053.png
path:ko04020	Calcium signaling pathway	236	c100568_g1(K05863);c101307_g1(K05853);c102009_g1(K07190);c102162_g1(K00871);c102885_g1(K04345);c103143_g1(K04958);c103349_g1(K05850);c104650_g1(K05863);c105441_g1(K16056);c106175_g1(K06856);c106740_g1(K04361);c107294_g1(K05850);c107303_g1(K06268);c107317_g1(K09565);c107334_g1(K09565);c107640_g1(K05863);c108006_g1(K05862);c109087_g1(K06268);c109979_g1(K05853);c112119_g1(K05208);c112154_g1(K05863);…	ko04020.png
path:ko04540	Gap junction	233	c100045_g1(K04368);c100480_g1(K07374);c100695_g1(K07827);c101126_g1(K07374);c101682_g1(K04630);c101770_g1(K12319);c102234_g1(K07374);c102885_g1(K04345);c103143_g1(K04958);c103195_g1(K07375);c103615_g1(K04364);c104058_g1(K02087);c105674_g1(K07374);c10595_g1(K07375);c106159_g1(K07374);c106740_g1(K04361);c107163_g1(K04371);c107237_g1(K07375);c110922_g1(K07376);c11094_g1(K07374);c11306_g1(K07374);c11…	ko04540.png
path:ko04666	Fc gamma R-mediated phagocytosis	232	c100045_g1(K04368);c100838_g1(K05765);c10084_g1(K05768);c101211_g1(K05730);c101570_g1(K05754);c102843_g1(K05757);c104940_g1(K05765);c105398_g1(K05747);c105700_g1(K05757);c105888_g1(K05768);c105916_g1(K01115);c105937_g1(K04456);c106018_g1(K05765);c106174_g1(K05755);c106175_g1(K06856);c107163_g1(K04371);c108439_g1(K05757);c108731_g1(K04456);c109775_g1(K05757);c110197_g1(K00922);c110278_g1(K05756);c…	ko04666.png
path:ko04014	Ras signaling pathway	232	c100045_g1(K04368);c10004_g1(K07888);c100695_g1(K07827);c101115_g1(K04526);c102485_g1(K04549);c102576_g1(K04536);c102885_g1(K04345);c103615_g1(K04364);c105460_g1(K05731);c105916_g1(K01115);c105937_g1(K04456);c106335_g1(K07830);c10645_g1(K12380);c106740_g1(K04361);c107163_g1(K04371);c107456_g1(K04353);c107918_g1(K05410);c108731_g1(K04456);c109659_g1(K07889);c109823_g1(K02678);c109870_g1(K17635);c1…	ko04014.png
path:ko04722	Neurotrophin signaling pathway	231	c100045_g1(K04368);c100695_g1(K07827);c102102_g1(K04733);c102152_g1(K04448);c103460_g1(K12460);c103615_g1(K04364);c105151_g1(K06630);c105937_g1(K04456);c106396_g1(K03083);c10682_g1(K16172);c106984_g1(K06630);c107163_g1(K04371);c107239_g1(K04733);c107456_g1(K04353);c107643_g1(K12462);c108421_g1(K04441);c108731_g1(K04456);c108776_g1(K06630);c109646_g1(K04374);c110197_g1(K00922);c111926_g1(K04456);c…	ko04722.png
path:ko04520	Adherens junction	229	c101226_g1(K05699);c101427_g1(K05691);c101611_g1(K04491);c101724_g1(K04501);c102181_g1(K05699);c102368_g1(K04498);c103046_g1(K03097);c103487_g1(K05700);c103988_g1(K05699);c104853_g1(K16848);c105127_g1(K03097);c105317_g1(K16848);c105398_g1(K05747);c105665_g1(K05691);c106025_g1(K05699);c106740_g1(K04361);c107163_g1(K04371);c108547_g1(K06084);c110015_g1(K05700);c110286_g1(K05748);c110301_g1(K04491);…	ko04520.png
path:ko04391	Hippo signaling pathway - fly	229	c100060_g1(K16197);c100097_g1(K03456);c100106_g1(K06091);c100489_g1(K06091);c101029_g1(K06091);c102090_g1(K03456);c102683_g1(K16669);c102750_g1(K06095);c103425_g1(K16197);c10391_g1(K06095);c104337_g1(K16680);c10447_g1(K16197);c105151_g1(K06630);c105224_g1(K04382);c106001_g1(K16676);c106984_g1(K06630);c107018_g1(K06095);c107420_g1(K03456);c108455_g1(K09448);c108557_g1(K04382);c108574_g1(K16680);c1…	ko04391.png
path:ko00640	Propanoate metabolism	229	c100464_g1(K01908);c100710_g1(K01847);c102481_g1(K00016);c102677_g1(K01899);c102860_g1(K03416);c103916_g1(K00249);c103925_g1(K11262);c104597_g1(K11262);c104842_g1(K00626);c105611_g1(K05605);c106056_g1(K00140);c106126_g1(K00016);c106233_g1(K01895);c106523_g1(K00249);c106754_g1(K07511);c107119_g1(K01900);c107562_g1(K00626);c107635_g1(K00626);c107772_g1(K01895);c108577_g1(K00626);c108622_g1(K01895);…	ko00640.png
path:ko05202	Transcriptional misregulation in cancer	228	c100680_g1(K12823);c101386_g1(K15620);c10223_g1(K06067);c102730_g1(K12823);c103593_g1(K15627);c103979_g1(K12823);c104370_g1(K11253);c104379_g1(K15626);c105483_g1(K15617);c105923_g1(K04650);c106101_g1(K11447);c106175_g1(K06856);c106369_g1(K13098);c106953_g1(K01348);c107497_g1(K11459);c107835_g1(K05725);c108415_g1(K15188);c108705_g1(K11427);c109551_g1(K12823);c109724_g1(K11644);c109935_g1(K12823);c…	ko05202.png
path:ko04611	Platelet activation	226	c100848_g1(K06269);c101682_g1(K04630);c101770_g1(K12319);c102885_g1(K04345);c102990_g1(K08508);c103078_g1(K06269);c103143_g1(K04958);c104042_g1(K06236);c104813_g1(K06271);c105441_g1(K16056);c105937_g1(K04456);c107163_g1(K04371);c107392_g1(K06236);c107456_g1(K04353);c107710_g1(K06236);c108162_g1(K06270);c108421_g1(K04441);c108731_g1(K04456);c109314_g1(K06236);c109443_g1(K08508);c109710_g1(K06236);…	ko04611.png
path:ko03060	Protein export	224	c101949_g1(K12946);c103731_g1(K03110);c104050_g1(K03074);c104093_g1(K03076);c104589_g1(K03070);c105056_g1(K10956);c105630_g1(K12947);c106268_g1(K03104);c106707_g1(K10956);c107694_g1(K13280);c109170_g1(K13431);c10935_g1(K10956);c109614_g1(K10956);c110428_g1(K03106);c110841_g1(K12272);c111052_g1(K09481);c112443_g1(K03117);c112643_g1(K12272);c113187_g1(K13280);c113309_g1(K09490);c114606_g1(K09490);c…	ko03060.png
path:ko04914	Progesterone-mediated oocyte maturation	223	c100045_g1(K04368);c100695_g1(K07827);c101115_g1(K04526);c101455_g1(K02178);c101682_g1(K04630);c101714_g1(K05868);c101768_g1(K03357);c102459_g1(K03354);c102885_g1(K04345);c103033_g1(K03350);c104058_g1(K02087);c105565_g1(K02537);c105830_g1(K04079);c105937_g1(K04456);c107163_g1(K04371);c107439_g1(K04079);c108421_g1(K04441);c108724_g1(K06631);c108731_g1(K04456);c109104_g1(K04079);c109729_g1(K02178);…	ko04914.png
path:ko04918	Thyroid hormone synthesis	221	c100266_g1(K06233);c101095_g1(K09487);c101533_g1(K01539);c102777_g1(K01539);c102885_g1(K04345);c103143_g1(K04958);c103254_g1(K08054);c103826_g1(K09487);c104460_g1(K01539);c104690_g1(K08054);c106448_g1(K15173);c107271_g1(K00432);c107788_g1(K01540);c109379_g1(K09487);c109646_g1(K04374);c110660_g1(K01539);c110896_g1(K00432);c110914_g1(K01540);c112469_g1(K15173);c11295_g1(K00432);c113309_g1(K09490);c…	ko04918.png
path:ko05131	Shigellosis	217	c100559_g1(K05759);c101257_g1(K05759);c101570_g1(K05754);c102843_g1(K05757);c103487_g1(K05700);c105063_g1(K12836);c105398_g1(K05747);c105700_g1(K05757);c106174_g1(K05755);c107163_g1(K04371);c108421_g1(K04441);c108439_g1(K05757);c109158_g1(K05759);c109775_g1(K05757);c110015_g1(K05700);c110278_g1(K05756);c110286_g1(K05748);c111738_g1(K05759);c111794_g1(K05692);c112066_g1(K05755);c112155_g1(K05759);…	ko05131.png
path:ko00562	Inositol phosphate metabolism	216	c100862_g1(K01858);c101634_g1(K00921);c102568_g1(K01803);c103285_g1(K00921);c103286_g1(K03336);c105288_g1(K03103);c105929_g1(K00915);c105946_g1(K00923);c106056_g1(K00140);c106489_g1(K01092);c10675_g1(K00999);c108536_g1(K00921);c108955_g1(K00469);c109235_g1(K13711);c110037_g1(K01803);c110197_g1(K00922);c11025_g1(K00469);c111018_g1(K00923);c111537_g1(K00010);c111763_g1(K00469);c112004_g1(K00469);c1…	ko00562.png
path:ko00900	Terpenoid backbone biosynthesis	216	c100712_g1(K13789);c100814_g1(K00787);c104112_g1(K01823);c104842_g1(K00626);c105932_g1(K01662);c106315_g1(K05906);c107562_g1(K00626);c107635_g1(K00626);c108078_g1(K00787);c108577_g1(K00626);c108584_g1(K13787);c108834_g1(K13789);c109441_g1(K00021);c109993_g1(K00626);c111053_g1(K08658);c111277_g1(K03527);c111765_g1(K00787);c112157_g1(K00626);c112886_g1(K01662);c113023_g1(K11778);c113340_g1(K11778);…	ko00900.png
path:ko00061	Fatty acid biosynthesis	206	c100431_g1(K09458);c100610_g1(K01897);c102616_g1(K00665);c103464_g1(K00665);c103656_g1(K01897);c103925_g1(K11262);c104597_g1(K11262);c105134_g1(K01897);c105634_g1(K00645);c105739_g1(K09458);c106643_g1(K00208);c109431_g1(K00665);c1095_g1(K00665);c110556_g1(K00665);c110747_g1(K01897);c111432_g1(K00665);c112592_g1(K11262);c112968_g1(K00208);c113009_g1(K00667);c113081_g1(K00665);c113361_g1(K00665);c1…	ko00061.png
path:ko04972	Pancreatic secretion	206	c100709_g1(K12298);c101307_g1(K05853);c101533_g1(K01539);c102015_g1(K12298);c102777_g1(K01539);c103143_g1(K04958);c103349_g1(K05850);c104460_g1(K01539);c107294_g1(K05850);c107456_g1(K04353);c107788_g1(K01540);c109230_g1(K10951);c109979_g1(K05853);c110440_g1(K08779);c110660_g1(K01539);c110914_g1(K01540);c112561_g1(K04513);c113705_g1(K04632);c114053_g1(K07904);c114560_g1(K01312);c115767_g1(K08045);…	ko04972.png
path:ko05322	Systemic lupus erythematosus	199	c100594_g1(K11088);c101226_g1(K05699);c101604_g1(K11252);c102181_g1(K05699);c102231_g1(K11090);c103028_g1(K11251);c103646_g1(K11251);c103988_g1(K05699);c104285_g1(K11251);c104370_g1(K11253);c104612_g1(K11089);c105953_g1(K11090);c106025_g1(K05699);c106048_g1(K11090);c106175_g1(K06856);c108841_g1(K11254);c109618_g1(K11254);c110252_g1(K11251);c110396_g1(K11253);c111887_g1(K11087);c11294_g1(K11251);c…	ko05322.png
path:ko05146	Amoebiasis	197	c10004_g1(K07888);c100098_g1(K07897);c100544_g1(K06237);c100992_g1(K07897);c101181_g1(K06237);c101226_g1(K05699);c102181_g1(K05699);c102762_g1(K05637);c102885_g1(K04345);c103111_g1(K05635);c103487_g1(K05700);c103988_g1(K05699);c104042_g1(K06236);c104299_g1(K06240);c105972_g1(K06237);c106025_g1(K05699);c106046_g1(K01476);c106175_g1(K06856);c106324_g1(K06237);c106586_g1(K06240);c107061_g1(K10955);c…	ko05146.png
path:ko05215	Prostate cancer	197	c100045_g1(K04368);c100695_g1(K07827);c101095_g1(K09487);c101115_g1(K04526);c101611_g1(K04491);c102368_g1(K04498);c103615_g1(K04364);c103826_g1(K09487);c105830_g1(K04079);c105937_g1(K04456);c106278_g1(K07203);c106396_g1(K03083);c106740_g1(K04361);c107163_g1(K04371);c107439_g1(K04079);c108731_g1(K04456);c109104_g1(K04079);c109379_g1(K09487);c109646_g1(K04374);c110191_g1(K04079);c110197_g1(K00922);…	ko05215.png
path:ko00350	Tyrosine metabolism	195	c100171_g1(K01593);c100611_g1(K00501);c101740_g1(K00457);c102371_g1(K14454);c103234_g1(K14455);c105388_g1(K00121);c105846_g1(K13953);c106465_g1(K00545);c107137_g1(K14454);c107483_g1(K00817);c107605_g1(K00135);c107846_g1(K14454);c108137_g1(K00505);c108420_g1(K13953);c109877_g1(K00545);c110040_g1(K14455);c11017_g1(K00121);c111516_g1(K07253);c111826_g1(K00501);c112889_g1(K07253);c113432_g1(K00817);c…	ko00350.png
path:ko00910	Nitrogen metabolism	194	c100510_g1(K01674);c100800_g1(K01915);c100910_g1(K01915);c101984_g1(K01915);c102486_g1(K15371);c103132_g1(K01915);c103224_g1(K15371);c103555_g1(K15578);c104948_g1(K01915);c105950_g1(K01673);c106002_g1(K00266);c106066_g1(K02575);c10811_g1(K01455);c108867_g1(K02591);c109289_g1(K00368);c109294_g1(K00265);c109410_g1(K00264);c109625_g1(K02575);c109772_g1(K02575);c110840_g1(K00261);c110851_g1(K00262);c…	ko00910.png
path:ko04670	Leukocyte transendothelial migration	193	c100689_g1(K05760);c101211_g1(K05730);c101226_g1(K05699);c101427_g1(K05691);c101682_g1(K04630);c102181_g1(K05699);c103487_g1(K05700);c103988_g1(K05699);c105665_g1(K05691);c106025_g1(K05699);c106437_g1(K05760);c107456_g1(K04353);c107835_g1(K05725);c108421_g1(K04441);c109764_g1(K08008);c110015_g1(K05700);c110197_g1(K00922);c110364_g1(K02105);c111794_g1(K05692);c112539_g1(K04393);c112561_g1(K04513);…	ko04670.png
path:ko03440	Homologous recombination	189	c100214_g1(K03582);c100696_g1(K03655);c100766_g1(K03581);c100789_g1(K02337);c100964_g1(K02335);c101293_g1(K03582);c101325_g1(K03582);c102104_g1(K02338);c102836_g1(K04066);c103324_g1(K02343);c103637_g1(K07466);c103868_g1(K10880);c104316_g1(K10866);c105060_g1(K03629);c105287_g1(K03583);c106474_g1(K03553);c107932_g1(K02342);c108648_g1(K01159);c108906_g1(K07466);c109359_g1(K02335);c109811_g1(K02328);…	ko03440.png
path:ko04974	Protein digestion and absorption	189	c100544_g1(K06237);c101181_g1(K06237);c101533_g1(K01539);c101851_g1(K08131);c102777_g1(K01539);c103201_g1(K01285);c103374_g1(K14206);c104042_g1(K06236);c104460_g1(K01539);c105972_g1(K06237);c106324_g1(K06237);c107392_g1(K06236);c107394_g1(K08132);c107710_g1(K06236);c107788_g1(K01540);c108910_g1(K06237);c109246_g1(K14206);c109312_g1(K06237);c109314_g1(K06236);c109710_g1(K06236);c109721_g1(K01278);…	ko04974.png
path:ko00983	Drug metabolism - other enzymes	184	c100233_g1(K00699);c100595_g1(K00876);c100674_g1(K00757);c100962_g1(K00699);c101948_g1(K00088);c101951_g1(K00699);c102245_g1(K00699);c103483_g1(K00088);c104760_g1(K00106);c105033_g1(K00699);c105096_g1(K00088);c105135_g1(K00699);c105643_g1(K00699);c105748_g1(K00699);c106376_g1(K01431);c10638_g1(K00699);c106570_g1(K00876);c106865_g1(K01519);c108409_g1(K00699);c111101_g1(K01951);c112139_g1(K01951);c…	ko00983.png
path:ko03430	Mismatch repair	184	c100336_g1(K01972);c100789_g1(K02337);c101889_g1(K03657);c102104_g1(K02338);c103324_g1(K02343);c103637_g1(K07466);c104011_g1(K10754);c104215_g1(K08735);c104225_g1(K07456);c104279_g1(K03657);c104816_g1(K10756);c105044_g1(K08737);c105492_g1(K03657);c106417_g1(K03657);c106796_g1(K04802);c107871_g1(K10755);c107932_g1(K02342);c108906_g1(K07466);c109811_g1(K02328);c109853_g1(K02341);c110548_g1(K03601);…	ko03430.png
path:ko03020	RNA polymerase	184	c100022_g1(K03018);c100191_g1(K03010);c10019_g1(K03040);c100238_g1(K03010);c100313_g1(K03008);c100590_g1(K03006);c101327_g1(K03006);c103789_g1(K03046);c104582_g1(K03006);c105069_g1(K03046);c105107_g1(K03007);c106130_g1(K03012);c107890_g1(K03010);c108530_g1(K03018);c109516_g1(K03026);c109667_g1(K03008);c109769_g1(K03010);c110407_g1(K03013);c111260_g1(K03046);c112214_g1(K03013);c112303_g1(K03014);c…	ko03020.png
path:ko04070	Phosphatidylinositol signaling system	179	c101634_g1(K00921);c103143_g1(K04958);c103285_g1(K00921);c105162_g1(K00901);c105929_g1(K00915);c105946_g1(K00923);c106489_g1(K01092);c10675_g1(K00999);c108536_g1(K00921);c109235_g1(K13711);c110197_g1(K00922);c111018_g1(K00923);c11190_g1(K00981);c112812_g1(K00901);c113357_g1(K00920);c113365_g1(K00889);c113416_g1(K15759);c113516_g1(K00888);c113801_g1(K00911);c11498_g1(K00921);c116183_g1(K01099);c11…	ko04070.png
path:ko00510	N-Glycan biosynthesis	177	c100002_g1(K12670);c100839_g1(K01228);c101674_g1(K07151);c101708_g1(K12666);c102200_g1(K03842);c102725_g1(K01228);c103630_g1(K12669);c105089_g1(K12666);c105533_g1(K12666);c105905_g1(K00721);c106470_g1(K03845);c106513_g1(K12668);c107980_g1(K12667);c109374_g1(K12667);c109601_g1(K00729);c111239_g1(K03843);c111367_g1(K09658);c111384_g1(K07151);c111744_g1(K05546);c112892_g1(K12666);c113422_g1(K00717);…	ko00510.png
path:ko01040	Biosynthesis of unsaturated fatty acids	176	c100555_g1(K10251);c101405_g1(K00507);c104077_g1(K00507);c104892_g1(K10256);c106554_g1(K00232);c106768_g1(K00507);c107574_g1(K00232);c11015_g1(K10258);c111472_g1(K10258);c112685_g1(K00232);c113573_g1(K10246);c115073_g1(K00507);c115543_g1(K07515);c116565_g1(K00507);c116593_g1(K00507);c117554_g1(K07515);c118906_g1(K00507);c119010_g1(K00507);c121091_g1(K00059);c121118_g1(K10703);c121608_g1(K00232);c…	ko01040.png
path:ko04966	Collecting duct acid secretion	176	c101339_g1(K02151);c101347_g1(K02146);c101640_g1(K02145);c103309_g1(K02147);c103430_g1(K02149);c10384_g1(K02155);c104425_g1(K02145);c104557_g1(K02154);c104573_g1(K02153);c104592_g1(K02155);c105200_g1(K02155);c106761_g1(K02151);c106763_g1(K02148);c106981_g1(K02151);c107114_g1(K02147);c108242_g1(K02152);c11084_g1(K02148);c111423_g1(K02145);c111460_g1(K02154);c113408_g1(K02154);c113710_g1(K02145);c1…	ko04966.png
path:ko05014	Amyotrophic lateral sclerosis (ALS)	175	c100069_g1(K03781);c101295_g1(K03781);c103990_g1(K05613);c104619_g1(K03781);c105720_g1(K03781);c105816_g1(K11518);c107047_g1(K03781);c107303_g1(K06268);c107819_g1(K03781);c108421_g1(K04441);c108757_g1(K11519);c109087_g1(K06268);c109269_g1(K03781);c109273_g1(K03781);c111966_g1(K03781);c112119_g1(K05208);c112348_g1(K03781);c112564_g1(K03781);c113068_g1(K04565);c113078_g1(K11518);c113147_g1(K03781);…	ko05014.png
path:ko04724	Glutamatergic synapse	175	c100800_g1(K01915);c100910_g1(K01915);c101682_g1(K04630);c101984_g1(K01915);c102485_g1(K04549);c102576_g1(K04536);c102885_g1(K04345);c103132_g1(K01915);c103143_g1(K04958);c103990_g1(K05613);c104948_g1(K01915);c105916_g1(K01115);c107163_g1(K04371);c107303_g1(K06268);c109087_g1(K06268);c110320_g1(K04534);c110568_g1(K01115);c112119_g1(K05208);c113705_g1(K04632);c113802_g1(K01915);c113825_g1(K01915);…	ko04724.png
path:ko05161	Hepatitis B	173	c100045_g1(K04368);c100060_g1(K16197);c100350_g1(K10610);c100695_g1(K07827);c101724_g1(K04501);c102152_g1(K04448);c102368_g1(K04498);c103337_g1(K11224);c103425_g1(K16197);c103615_g1(K04364);c10447_g1(K16197);c104914_g1(K11594);c105937_g1(K04456);c106796_g1(K04802);c107163_g1(K04371);c107182_g1(K10610);c107918_g1(K05410);c108731_g1(K04456);c108943_g1(K02089);c109646_g1(K04374);c110162_g1(K10610);c…	ko05161.png
path:ko04062	Chemokine signaling pathway	168	c100045_g1(K04368);c100689_g1(K05760);c100695_g1(K07827);c101211_g1(K05730);c101682_g1(K04630);c102485_g1(K04549);c102576_g1(K04536);c102885_g1(K04345);c103337_g1(K11224);c103615_g1(K04364);c105398_g1(K05747);c105460_g1(K05731);c105937_g1(K04456);c106396_g1(K03083);c106437_g1(K05760);c107163_g1(K04371);c107456_g1(K04353);c107835_g1(K05725);c108731_g1(K04456);c110197_g1(K00922);c111926_g1(K04456);…	ko04062.png
path:ko04150	mTOR signaling pathway	166	c100679_g1(K07207);c101115_g1(K04526);c101229_g1(K02991);c101276_g1(K03259);c102144_g1(K16186);c102336_g1(K08271);c104542_g1(K03259);c104754_g1(K03259);c105473_g1(K03258);c105937_g1(K04456);c106278_g1(K07203);c106407_g1(K08272);c106812_g1(K07198);c10682_g1(K16172);c107163_g1(K04371);c107581_g1(K02991);c107992_g1(K02991);c108147_g1(K07205);c108731_g1(K04456);c110197_g1(K00922);c11123_g1(K07204);c1…	ko04150.png
path:ko04360	Axon guidance	165	c100695_g1(K07827);c100838_g1(K05765);c101509_g1(K02090);c101682_g1(K04630);c104940_g1(K05765);c106018_g1(K05765);c106396_g1(K03083);c107019_g1(K02090);c107163_g1(K04371);c107303_g1(K06268);c107835_g1(K05725);c108598_g1(K06820);c109087_g1(K06268);c112539_g1(K04393);c112561_g1(K04513);c112904_g1(K07525);c113655_g1(K05734);c113974_g1(K07521);c114591_g1(K07861);c115419_g1(K05765);c116761_g1(K04393);…	ko04360.png
path:ko00650	Butanoate metabolism	163	c100523_g1(K00100);c101622_g1(K00109);c101874_g1(K00239);c103723_g1(K00100);c104842_g1(K00626);c106374_g1(K00248);c106754_g1(K07511);c107562_g1(K00626);c107605_g1(K00135);c107635_g1(K00626);c107943_g1(K00100);c108577_g1(K00626);c108626_g1(K13524);c109327_g1(K00239);c109829_g1(K00240);c109993_g1(K00626);c111201_g1(K00022);c111501_g1(K07511);c111572_g1(K13524);c112118_g1(K01580);c112157_g1(K00626);…	ko00650.png
path:ko05142	Chagas disease (American trypanosomiasis)	163	c100097_g1(K03456);c100446_g1(K01283);c100459_g1(K08057);c101682_g1(K04630);c102090_g1(K03456);c102102_g1(K04733);c102152_g1(K04448);c102395_g1(K01283);c104349_g1(K01283);c105224_g1(K04382);c105937_g1(K04456);c107163_g1(K04371);c107170_g1(K08057);c107239_g1(K04733);c107420_g1(K03456);c108421_g1(K04441);c108557_g1(K04382);c108731_g1(K04456);c109352_g1(K04382);c110150_g1(K03456);c110197_g1(K00922);…	ko05142.png
path:ko03022	Basal transcription factors	160	c100418_g1(K03136);c101149_g1(K03133);c101767_g1(K03138);c101802_g1(K03127);c102937_g1(K03131);c103594_g1(K10843);c103779_g1(K03124);c107292_g1(K03137);c108386_g1(K03127);c108568_g1(K03123);c108922_g1(K03126);c110476_g1(K03136);c110853_g1(K10842);c111263_g1(K10842);c111279_g1(K03123);c111643_g1(K03125);c112225_g1(K03139);c115056_g1(K03130);c115201_g1(K03138);c115777_g1(K03130);c119109_g1(K10844);…	ko03022.png
path:ko00625	Chloroalkane and chloroalkene degradation	158	c100523_g1(K00100);c100900_g1(K00128);c102678_g1(K00128);c102697_g1(K00128);c103723_g1(K00100);c103909_g1(K00128);c10478_g1(K00128);c105388_g1(K00121);c105846_g1(K13953);c107943_g1(K00100);c108106_g1(K00128);c108420_g1(K13953);c108867_g1(K02591);c108939_g1(K00128);c110074_g1(K00128);c11017_g1(K00121);c111358_g1(K00128);c111522_g1(K00128);c115133_g1(K00121);c115831_g1(K13953);c116579_g1(K00121);c1…	ko00625.png
path:ko04727	GABAergic synapse	153	c100800_g1(K01915);c100910_g1(K01915);c101682_g1(K04630);c101984_g1(K01915);c102485_g1(K04549);c102576_g1(K04536);c102885_g1(K04345);c103132_g1(K01915);c104948_g1(K01915);c107138_g1(K05034);c108626_g1(K13524);c109763_g1(K08341);c110320_g1(K04534);c111572_g1(K13524);c112118_g1(K01580);c113802_g1(K01915);c113825_g1(K01915);c114093_g1(K01915);c114992_g1(K01915);c115164_g1(K15376);c115223_g1(K01580);…	ko04727.png
path:ko00830	Retinol metabolism	152	c100233_g1(K00699);c100962_g1(K00699);c101951_g1(K00699);c102245_g1(K00699);c105033_g1(K00699);c105135_g1(K00699);c105388_g1(K00121);c105643_g1(K00699);c105748_g1(K00699);c105846_g1(K13953);c10638_g1(K00699);c108409_g1(K00699);c108420_g1(K13953);c109308_g1(K15734);c11017_g1(K00121);c113005_g1(K11153);c113457_g1(K00699);c113999_g1(K00699);c115133_g1(K00121);c115453_g1(K15734);c115498_g1(K00699);c1…	ko00830.png
path:ko04976	Bile secretion	151	c100039_g1(K05658);c100938_g1(K12473);c101047_g1(K09864);c101533_g1(K01539);c102777_g1(K01539);c102885_g1(K04345);c104460_g1(K01539);c10500_g1(K05658);c105046_g1(K07299);c105907_g1(K05658);c107788_g1(K01540);c108942_g1(K05658);c109134_g1(K05658);c109441_g1(K00021);c110660_g1(K01539);c110914_g1(K01540);c111614_g1(K05683);c113179_g1(K05658);c113705_g1(K04632);c113753_g1(K05658);c114235_g1(K05658);c…	ko04976.png
path:ko00400	Phenylalanine, tyrosine and tryptophan biosynthesis	151	c100586_g1(K00891);c102371_g1(K14454);c103234_g1(K14455);c103388_g1(K01696);c103402_g1(K01694);c103565_g1(K01735);c105503_g1(K01735);c107137_g1(K14454);c107483_g1(K00817);c107846_g1(K14454);c108100_g1(K00891);c109942_g1(K01735);c110040_g1(K14455);c111331_g1(K00500);c113432_g1(K00817);c113507_g1(K14455);c114556_g1(K01736);c115064_g1(K01626);c115537_g1(K01695);c116126_g1(K13501);c117093_g1(K00800);…	ko00400.png
path:ko04912	GnRH signaling pathway	149	c100045_g1(K04368);c100695_g1(K07827);c101496_g1(K04280);c102152_g1(K04448);c102885_g1(K04345);c103143_g1(K04958);c103615_g1(K04364);c105916_g1(K01115);c106740_g1(K04361);c107163_g1(K04371);c108421_g1(K04441);c108862_g1(K07763);c109646_g1(K04374);c110568_g1(K01115);c112539_g1(K04393);c113192_g1(K04430);c113260_g1(K07763);c113705_g1(K04632);c114590_g1(K01115);c115767_g1(K08045);c116443_g1(K04958);…	ko04912.png
path:ko04350	TGF-beta signaling pathway	149	c100047_g1(K03347);c100097_g1(K03456);c101724_g1(K04501);c102090_g1(K03456);c102368_g1(K04498);c10515_g1(K03347);c105224_g1(K04382);c106946_g1(K03094);c107163_g1(K04371);c107420_g1(K03456);c108402_g1(K03347);c108557_g1(K04382);c108889_g1(K04657);c109352_g1(K04382);c110150_g1(K03456);c110305_g1(K03456);c111909_g1(K03094);c112170_g1(K04680);c112329_g1(K03094);c112407_g1(K03347);c112561_g1(K04513);c…	ko04350.png
path:ko04916	Melanogenesis	147	c100045_g1(K04368);c100695_g1(K07827);c101611_g1(K04491);c101682_g1(K04630);c102368_g1(K04498);c102885_g1(K04345);c106396_g1(K03083);c106589_g1(K02375);c107163_g1(K04371);c108137_g1(K00505);c108905_g1(K02432);c109255_g1(K02353);c110301_g1(K04491);c110320_g1(K04534);c110364_g1(K02105);c113705_g1(K04632);c115408_g1(K02432);c115767_g1(K08045);c11733_g1(K04634);c119094_g1(K08042);c120086_g1(K04630);c…	ko04916.png
path:ko00062	Fatty acid elongation	145	c100555_g1(K10251);c101317_g1(K07509);c103730_g1(K15397);c103819_g1(K10250);c104526_g1(K15397);c105395_g1(K07508);c106754_g1(K07511);c11015_g1(K10258);c110243_g1(K15397);c111201_g1(K00022);c111255_g1(K07508);c111472_g1(K10258);c111501_g1(K07511);c113573_g1(K10246);c114813_g1(K07509);c115543_g1(K07515);c117371_g1(K01074);c117554_g1(K07515);c12087_g1(K07509);c121118_g1(K10703);c121613_g1(K10246);c1…	ko00062.png
path:ko05160	Hepatitis C	144	c100097_g1(K03456);c100695_g1(K07827);c100938_g1(K12473);c10097_g1(K03237);c101357_g1(K06698);c102046_g1(K03250);c102090_g1(K03456);c103615_g1(K04364);c104072_g1(K03250);c105185_g1(K03237);c105224_g1(K04382);c105937_g1(K04456);c106396_g1(K03083);c106740_g1(K04361);c107163_g1(K04371);c107178_g1(K03237);c107420_g1(K03456);c107775_g1(K03237);c107918_g1(K05410);c108421_g1(K04441);c108438_g1(K08860);c…	ko05160.png
path:ko00340	Histidine metabolism	144	c100171_g1(K01593);c100900_g1(K00128);c102678_g1(K00128);c102697_g1(K00128);c103909_g1(K00128);c104029_g1(K05603);c104576_g1(K01712);c10478_g1(K00128);c106388_g1(K08660);c107483_g1(K00817);c108106_g1(K00128);c108939_g1(K00128);c110074_g1(K00128);c111358_g1(K00128);c111522_g1(K00128);c113432_g1(K00817);c113646_g1(K01496);c113867_g1(K14085);c114253_g1(K01593);c114459_g1(K01693);c116631_g1(K01712);c…	ko00340.png
path:ko04270	Vascular smooth muscle contraction	144	c100045_g1(K04368);c100848_g1(K06269);c101770_g1(K12319);c102087_g1(K12323);c102885_g1(K04345);c102924_g1(K12751);c103078_g1(K06269);c103143_g1(K04958);c107163_g1(K04371);c107486_g1(K12751);c108162_g1(K06270);c109114_g1(K04346);c109450_g1(K12323);c112561_g1(K04513);c113341_g1(K16343);c113383_g1(K06269);c113705_g1(K04632);c113910_g1(K18050);c114638_g1(K16343);c115767_g1(K08045);c116443_g1(K04958);…	ko04270.png
path:ko03410	Base excision repair	139	c100308_g1(K04799);c100336_g1(K01972);c100964_g1(K02335);c101982_g1(K10803);c102968_g1(K10802);c103509_g1(K01151);c106286_g1(K03575);c106796_g1(K04802);c109359_g1(K02335);c109811_g1(K02328);c109986_g1(K02335);c110759_g1(K10776);c111637_g1(K04799);c111646_g1(K02327);c112826_g1(K10802);c113151_g1(K02324);c113489_g1(K07462);c113569_g1(K10801);c117141_g1(K10798);c119940_g1(K10771);c120304_g1(K10773);…	ko03410.png
path:ko05211	Renal cell carcinoma	138	c100045_g1(K04368);c100351_g1(K03873);c100695_g1(K07827);c102152_g1(K04448);c102368_g1(K04498);c103615_g1(K04364);c105046_g1(K07299);c105157_g1(K03873);c105937_g1(K04456);c106503_g1(K09097);c106777_g1(K01679);c107163_g1(K04371);c107456_g1(K04353);c108731_g1(K04456);c110197_g1(K00922);c11149_g1(K03873);c111926_g1(K04456);c112539_g1(K04393);c112893_g1(K01679);c113655_g1(K05734);c113998_g1(K08268);c…	ko05211.png
path:ko00460	Cyanoamino acid metabolism	136	c10101_g1(K05349);c101170_g1(K00681);c101492_g1(K05349);c103468_g1(K01188);c103989_g1(K05350);c103993_g1(K05349);c104148_g1(K00600);c105132_g1(K01188);c10811_g1(K01455);c11125_g1(K05350);c112796_g1(K05349);c113709_g1(K00600);c113995_g1(K00681);c114481_g1(K01424);c114767_g1(K00600);c115365_g1(K05349);c116210_g1(K01188);c116981_g1(K00600);c117908_g1(K00600);c119533_g1(K01188);c120035_g1(K00600);c12…	ko00460.png
path:ko00513	Various types of N-glycan biosynthesis	135	c100002_g1(K12670);c101457_g1(K00753);c101674_g1(K07151);c101708_g1(K12666);c102200_g1(K03842);c103630_g1(K12669);c105089_g1(K12666);c105533_g1(K12666);c106470_g1(K03845);c106513_g1(K12668);c107980_g1(K12667);c109374_g1(K12667);c109676_g1(K00753);c111239_g1(K03843);c111384_g1(K07151);c112892_g1(K12666);c113422_g1(K00717);c113872_g1(K12667);c113879_g1(K12670);c114367_g1(K03842);c115170_g1(K12666);…	ko00513.png
path:ko04961	Endocrine and other factor-regulated calcium reabsorption	134	c100223_g1(K04646);c101533_g1(K01539);c102777_g1(K01539);c102885_g1(K04345);c104460_g1(K01539);c106427_g1(K04646);c106447_g1(K04646);c107788_g1(K01540);c108471_g1(K11826);c110660_g1(K01539);c110914_g1(K01540);c113705_g1(K04632);c114053_g1(K07904);c116151_g1(K11825);c116835_g1(K01540);c117323_g1(K01540);c11733_g1(K04634);c117566_g1(K01540);c119191_g1(K01539);c120346_g1(K07904);c121097_g1(K01540);c…	ko04961.png
path:ko04720	Long-term potentiation	134	c100045_g1(K04368);c100695_g1(K07827);c100848_g1(K06269);c102368_g1(K04498);c102885_g1(K04345);c103078_g1(K06269);c103143_g1(K04958);c107163_g1(K04371);c107303_g1(K06268);c107456_g1(K04353);c109087_g1(K06268);c109646_g1(K04374);c112119_g1(K05208);c112638_g1(K04373);c113383_g1(K06269);c116443_g1(K04958);c116873_g1(K04958);c11733_g1(K04634);c11894_g1(K04348);c120567_g1(K06269);c122795_g1(K04348);c1…	ko04720.png
path:ko00195	Photosynthesis	134	c101968_g1(K02111);c106234_g1(K02641);c106378_g1(K02111);c107974_g1(K02634);c114732_g1(K02717);c116620_g1(K02113);c117059_g1(K02114);c11732_g1(K02636);c118839_g1(K02720);c120579_g1(K02689);c127626_g1(K02692);c129808_g1(K02712);c132317_g1(K02639);c135175_g1(K02112);c136139_g1(K02115);c137284_g1(K02110);c138733_g1(K02706);c139651_g1(K02115);c140052_g1(K02111);c14071_g1(K08901);c145342_g1(K02636);c1…	ko00195.png
path:ko00600	Sphingolipid metabolism	133	c100572_g1(K12353);c101079_g1(K00654);c102403_g1(K04711);c104289_g1(K12353);c104413_g1(K04709);c105077_g1(K00654);c105213_g1(K04712);c105265_g1(K12309);c107752_g1(K01201);c108181_g1(K04714);c108467_g1(K04711);c109017_g1(K04711);c109515_g1(K04716);c110208_g1(K04712);c110217_g1(K04708);c110944_g1(K07407);c112134_g1(K01634);c112918_g1(K12353);c114051_g1(K07407);c114957_g1(K04718);c115458_g1(K01186);…	ko00600.png
path:ko03460	Fanconi anemia pathway	132	c102304_g1(K15363);c103637_g1(K07466);c104822_g1(K10849);c106519_g1(K02350);c108719_g1(K10896);c108906_g1(K07466);c110335_g1(K08991);c11196_g1(K07466);c113292_g1(K15363);c113749_g1(K10739);c118879_g1(K10896);c119395_g1(K10891);c119959_g1(K15078);c122164_g1(K06640);c122652_g1(K11137);c122818_g1(K02350);c124696_g1(K10849);c124853_g1(K10848);c126203_g1(K08734);c12626_g1(K10858);c126970_g1(K10849);c1…	ko03460.png
path:ko04115	p53 signaling pathway	132	c100679_g1(K07207);c101714_g1(K05868);c102718_g1(K10147);c104058_g1(K02087);c104721_g1(K10808);c108943_g1(K02089);c109765_g1(K06641);c111180_g1(K04506);c112696_g1(K10141);c115159_g1(K07207);c115944_g1(K16857);c117521_g1(K10808);c1175_g1(K02087);c118540_g1(K02206);c118674_g1(K10143);c119628_g1(K10143);c119954_g1(K10148);c121134_g1(K04506);c121389_g1(K10808);c122164_g1(K06640);c123677_g1(K10808);c1…	ko04115.png
path:ko05222	Small cell lung cancer	131	c100544_g1(K06237);c101181_g1(K06237);c102762_g1(K05637);c103111_g1(K05635);c104299_g1(K06240);c105937_g1(K04456);c105972_g1(K06237);c106324_g1(K06237);c106586_g1(K06240);c107835_g1(K05725);c108731_g1(K04456);c108910_g1(K06237);c108943_g1(K02089);c109312_g1(K06237);c110197_g1(K00922);c110201_g1(K09848);c110883_g1(K06237);c110986_g1(K05635);c111071_g1(K11987);c111926_g1(K04456);c115926_g1(K09389);…	ko05222.png
path:ko05210	Colorectal cancer	130	c100045_g1(K04368);c100695_g1(K07827);c101611_g1(K04491);c101724_g1(K04501);c102152_g1(K04448);c103528_g1(K02157);c104215_g1(K08735);c105044_g1(K08737);c105937_g1(K04456);c106396_g1(K03083);c107163_g1(K04371);c108731_g1(K04456);c110197_g1(K00922);c110301_g1(K04491);c110364_g1(K02105);c111926_g1(K04456);c112561_g1(K04513);c114591_g1(K07861);c117007_g1(K08737);c118211_g1(K04392);c118460_g1(K04501);…	ko05210.png
path:ko00670	One carbon pool by folate	128	c101118_g1(K00604);c101316_g1(K00288);c102199_g1(K00605);c104148_g1(K00600);c106016_g1(K11787);c106230_g1(K00602);c106326_g1(K00289);c108172_g1(K00605);c109172_g1(K00560);c111465_g1(K00288);c113610_g1(K00297);c113709_g1(K00600);c114393_g1(K00602);c114767_g1(K00600);c116550_g1(K00289);c116591_g1(K00601);c116981_g1(K00600);c117908_g1(K00600);c118039_g1(K00602);c119359_g1(K00289);c120035_g1(K00600);…	ko00670.png
path:ko04970	Salivary secretion	128	c101533_g1(K01539);c101770_g1(K12319);c102777_g1(K01539);c102885_g1(K04345);c103143_g1(K04958);c103349_g1(K05850);c104460_g1(K01539);c107294_g1(K05850);c107788_g1(K01540);c109230_g1(K10951);c110660_g1(K01539);c110914_g1(K01540);c110922_g1(K07376);c113705_g1(K04632);c115767_g1(K08045);c116443_g1(K04958);c116835_g1(K01540);c116873_g1(K04958);c117063_g1(K13915);c117323_g1(K01540);c11733_g1(K04634);c…	ko04970.png
path:ko05031	Amphetamine addiction	126	c100171_g1(K01593);c100611_g1(K00501);c100848_g1(K06269);c102152_g1(K04448);c102885_g1(K04345);c103078_g1(K06269);c103978_g1(K08155);c107303_g1(K06268);c109087_g1(K06268);c109646_g1(K04374);c11178_g1(K04560);c111826_g1(K00501);c112119_g1(K05208);c113383_g1(K06269);c113705_g1(K04632);c114253_g1(K01593);c115767_g1(K08045);c118144_g1(K01593);c118541_g1(K04379);c11894_g1(K04348);c11994_g1(K11411);c12…	ko05031.png
path:ko05133	Pertussis	126	c100838_g1(K05765);c101682_g1(K04630);c102102_g1(K04733);c102152_g1(K04448);c104940_g1(K05765);c106018_g1(K05765);c107163_g1(K04371);c107239_g1(K04733);c108421_g1(K04441);c112561_g1(K04513);c115419_g1(K05765);c116395_g1(K12799);c118541_g1(K04379);c119064_g1(K04441);c120086_g1(K04630);c120598_g1(K04630);c122116_g1(K05765);c122556_g1(K04440);c123714_g1(K11004);c124151_g1(K04513);c128000_g1(K05765);…	ko05133.png
path:ko00511	Other glycan degradation	125	c100408_g1(K01192);c101840_g1(K12311);c102644_g1(K12373);c105265_g1(K12309);c105606_g1(K12373);c107006_g1(K12373);c107171_g1(K12373);c107752_g1(K01201);c107774_g1(K15923);c108483_g1(K12373);c110054_g1(K12373);c111777_g1(K12311);c113885_g1(K12373);c115037_g1(K12311);c115458_g1(K01186);c115601_g1(K12373);c115925_g1(K12309);c117071_g1(K01192);c118105_g1(K01191);c118118_g1(K12309);c118333_g1(K12311);…	ko00511.png
path:ko05020	Prion diseases	120	c100045_g1(K04368);c100792_g1(K09203);c102885_g1(K04345);c103111_g1(K05635);c107131_g1(K09553);c107163_g1(K04371);c110557_g1(K06491);c110986_g1(K05635);c113068_g1(K04565);c113309_g1(K09490);c114606_g1(K09490);c114776_g1(K09490);c117958_g1(K04565);c118389_g1(K04565);c122761_g1(K04565);c123384_g1(K04565);c124983_g1(K04565);c125545_g1(K09490);c125797_g1(K09553);c126158_g1(K09553);c1269_g1(K04565);c1…	ko05020.png
path:ko04512	ECM-receptor interaction	118	c100544_g1(K06237);c101181_g1(K06237);c102244_g1(K06258);c102762_g1(K05637);c103111_g1(K05635);c104042_g1(K06236);c104299_g1(K06240);c105972_g1(K06237);c106324_g1(K06237);c106586_g1(K06240);c106908_g1(K04659);c107392_g1(K06236);c107710_g1(K06236);c108910_g1(K06237);c109312_g1(K06237);c109314_g1(K06236);c109710_g1(K06236);c110883_g1(K06237);c110916_g1(K06238);c110986_g1(K05635);c114221_g1(K06236);…	ko04512.png
path:ko00590	Arachidonic acid metabolism	117	c100393_g1(K01830);c101170_g1(K00681);c102469_g1(K15730);c103806_g1(K01830);c104624_g1(K01254);c104680_g1(K01254);c105519_g1(K01254);c107271_g1(K00432);c109532_g1(K01254);c110896_g1(K00432);c111071_g1(K11987);c111082_g1(K00079);c11295_g1(K00432);c113341_g1(K16343);c113781_g1(K01830);c113995_g1(K00681);c114195_g1(K00432);c114638_g1(K16343);c117449_g1(K01830);c118081_g1(K01254);c118593_g1(K00432);c…	ko00590.png
path:ko00920	Sulfur metabolism	115	c100831_g1(K01738);c106206_g1(K00860);c106219_g1(K01082);c106723_g1(K01082);c108026_g1(K00381);c108268_g1(K13811);c109373_g1(K13811);c110738_g1(K00640);c112417_g1(K13811);c112471_g1(K01738);c113416_g1(K15759);c113645_g1(K07306);c113943_g1(K01738);c117377_g1(K02047);c118407_g1(K01738);c119757_g1(K01738);c120509_g1(K00380);c121285_g1(K01082);c125066_g1(K07306);c126177_g1(K13811);c126913_g1(K01738);…	ko00920.png
path:ko05416	Viral myocarditis	115	c102278_g1(K03260);c106175_g1(K06856);c108150_g1(K03260);c108330_g1(K12566);c110793_g1(K03260);c111794_g1(K05692);c114591_g1(K07861);c116681_g1(K06265);c118211_g1(K04392);c11923_g1(K04392);c119824_g1(K03260);c120132_g1(K03260);c122114_g1(K12564);c124644_g1(K03260);c125370_g1(K05692);c127299_g1(K03260);c12771_g1(K05692);c129185_g1(K03260);c130652_g1(K08738);c131536_g1(K05692);c131750_g1(K04392);c1…	ko05416.png
path:ko00450	Selenocompound metabolism	113	c100287_g1(K00549);c100754_g1(K00549);c103297_g1(K00384);c103348_g1(K00816);c105806_g1(K01758);c107180_g1(K00816);c108268_g1(K13811);c108278_g1(K01758);c108903_g1(K01758);c109069_g1(K01761);c109373_g1(K13811);c11164_g1(K00549);c112019_g1(K11717);c112417_g1(K13811);c115292_g1(K11717);c115391_g1(K01008);c116401_g1(K00549);c116525_g1(K00549);c11699_g1(K00549);c117527_g1(K00549);c117690_g1(K00549);c1…	ko00450.png
path:ko04380	Osteoclast differentiation	112	c100045_g1(K04368);c100298_g1(K04403);c102152_g1(K04448);c103250_g1(K14380);c103615_g1(K04364);c105937_g1(K04456);c107163_g1(K04371);c107303_g1(K06268);c108421_g1(K04441);c108731_g1(K04456);c109087_g1(K06268);c109764_g1(K08008);c110197_g1(K00922);c111926_g1(K04456);c118174_g1(K04403);c118211_g1(K04392);c118541_g1(K04379);c11894_g1(K04348);c119064_g1(K04441);c119098_g1(K14381);c11923_g1(K04392);c1…	ko04380.png
path:ko04130	SNARE interactions in vesicular transport	111	c102990_g1(K08508);c103582_g1(K08493);c105716_g1(K08513);c106092_g1(K08504);c106578_g1(K08516);c10847_g1(K08496);c109443_g1(K08508);c111203_g1(K08507);c11178_g1(K04560);c116562_g1(K08513);c118221_g1(K08495);c118464_g1(K08486);c119386_g1(K08493);c120038_g1(K08509);c120314_g1(K08509);c121771_g1(K08508);c12306_g1(K08507);c123397_g1(K08508);c124409_g1(K08486);c125465_g1(K08516);c125935_g1(K08515);c12…	ko04130.png
path:ko04660	T cell receptor signaling pathway	110	c100045_g1(K04368);c100695_g1(K07827);c101211_g1(K05730);c102152_g1(K04448);c103615_g1(K04364);c105937_g1(K04456);c106396_g1(K03083);c107163_g1(K04371);c107303_g1(K06268);c108421_g1(K04441);c108731_g1(K04456);c108943_g1(K02089);c109087_g1(K06268);c110197_g1(K00922);c111926_g1(K04456);c112539_g1(K04393);c112561_g1(K04513);c113655_g1(K05734);c115949_g1(K06276);c116761_g1(K04393);c116777_g1(K06276);…	ko04660.png
path:ko04713	Circadian entrainment	109	c101682_g1(K04630);c101770_g1(K12319);c102485_g1(K04549);c102576_g1(K04536);c102885_g1(K04345);c103143_g1(K04958);c107163_g1(K04371);c110320_g1(K04534);c110922_g1(K07376);c112119_g1(K05208);c113705_g1(K04632);c115767_g1(K08045);c116443_g1(K04958);c116873_g1(K04958);c11733_g1(K04634);c118541_g1(K04379);c118999_g1(K04539);c119094_g1(K08042);c119249_g1(K04536);c119300_g1(K04536);c119937_g1(K04539);c…	ko04713.png
path:ko04621	NOD-like receptor signaling pathway	109	c100298_g1(K04403);c101095_g1(K09487);c103826_g1(K09487);c105830_g1(K04079);c107163_g1(K04371);c107439_g1(K04079);c108421_g1(K04441);c109104_g1(K04079);c109379_g1(K09487);c110191_g1(K04079);c113686_g1(K09487);c114689_g1(K04079);c116023_g1(K12795);c116395_g1(K12799);c118174_g1(K04403);c118315_g1(K16060);c119064_g1(K04441);c122073_g1(K09487);c122556_g1(K04440);c122665_g1(K09487);c124077_g1(K09487);…	ko04621.png
path:ko04962	Vasopressin-regulated water reabsorption	108	c10004_g1(K07888);c102885_g1(K04345);c106177_g1(K10413);c107643_g1(K12462);c108080_g1(K10416);c109659_g1(K07889);c110311_g1(K07889);c113705_g1(K04632);c113746_g1(K10416);c114053_g1(K07904);c117437_g1(K06027);c118041_g1(K10413);c119237_g1(K10415);c120346_g1(K07904);c120369_g1(K06027);c122547_g1(K10416);c123172_g1(K07889);c123866_g1(K10428);c125968_g1(K04632);c133972_g1(K10415);c134280_g1(K09048);c…	ko04962.png
path:ko04920	Adipocytokine signaling pathway	107	c100610_g1(K01897);c103656_g1(K01897);c105046_g1(K07299);c105134_g1(K01897);c105937_g1(K04456);c106069_g1(K01596);c106278_g1(K07203);c106812_g1(K07198);c10682_g1(K16172);c108731_g1(K04456);c110747_g1(K01897);c111926_g1(K04456);c112413_g1(K07203);c112438_g1(K08765);c114821_g1(K07198);c115398_g1(K08765);c115800_g1(K01897);c116862_g1(K01897);c119012_g1(K01897);c120920_g1(K07203);c121092_g1(K01897);c…	ko04920.png
path:ko00760	Nicotinate and nicotinamide metabolism	107	c100398_g1(K03783);c100456_g1(K00969);c102779_g1(K01081);c103545_g1(K03426);c106602_g1(K00324);c106970_g1(K00324);c107455_g1(K01081);c109049_g1(K00763);c110964_g1(K00767);c111474_g1(K01081);c111610_g1(K00325);c113347_g1(K00763);c113739_g1(K01081);c114123_g1(K00324);c116542_g1(K01081);c118494_g1(K00763);c119972_g1(K00323);c120196_g1(K01950);c120467_g1(K03743);c122077_g1(K01081);c122454_g1(K01950);…	ko00760.png
path:ko05414	Dilated cardiomyopathy	105	c102885_g1(K04345);c106175_g1(K06856);c108330_g1(K12566);c111304_g1(K12567);c111794_g1(K05692);c113705_g1(K04632);c114899_g1(K10374);c11522_g1(K09290);c115767_g1(K08045);c115896_g1(K09290);c116505_g1(K10373);c116681_g1(K06265);c117221_g1(K10373);c117688_g1(K05865);c119094_g1(K08042);c119929_g1(K06584);c122114_g1(K12564);c125370_g1(K05692);c125968_g1(K04632);c126003_g1(K12567);c127028_g1(K04962);c…	ko05414.png
path:ko04971	Gastric acid secretion	105	c101533_g1(K01539);c101682_g1(K04630);c102777_g1(K01539);c102885_g1(K04345);c103143_g1(K04958);c104460_g1(K01539);c107788_g1(K01540);c110660_g1(K01539);c110914_g1(K01540);c113705_g1(K04632);c115767_g1(K08045);c116443_g1(K04958);c116835_g1(K01540);c116873_g1(K04958);c117323_g1(K01540);c11733_g1(K04634);c117566_g1(K01540);c118492_g1(K00907);c119094_g1(K08042);c119191_g1(K01539);c120086_g1(K04630);c…	ko04971.png
path:ko05410	Hypertrophic cardiomyopathy (HCM)	105	c100446_g1(K01283);c102395_g1(K01283);c104349_g1(K01283);c106812_g1(K07198);c108330_g1(K12566);c111304_g1(K12567);c111794_g1(K05692);c114821_g1(K07198);c114899_g1(K10374);c11522_g1(K09290);c115736_g1(K01283);c115896_g1(K09290);c116505_g1(K10373);c116681_g1(K06265);c117221_g1(K10373);c117688_g1(K05865);c118065_g1(K01283);c118269_g1(K01283);c119929_g1(K06584);c122114_g1(K12564);c124193_g1(K07198);c…	ko05410.png
path:ko04750	Inflammatory mediator regulation of TRP channels	105	c100848_g1(K06269);c102885_g1(K04345);c103078_g1(K06269);c103143_g1(K04958);c108421_g1(K04441);c110197_g1(K00922);c113341_g1(K16343);c113383_g1(K06269);c113705_g1(K04632);c113910_g1(K18050);c114638_g1(K16343);c115767_g1(K08045);c116443_g1(K04958);c116873_g1(K04958);c11733_g1(K04634);c119064_g1(K04441);c119094_g1(K08042);c120567_g1(K06269);c122556_g1(K04440);c123040_g1(K05859);c124282_g1(K07418);c…	ko04750.png
path:ko00770	Pantothenate and CoA biosynthesis	105	c102050_g1(K13799);c102059_g1(K00826);c106376_g1(K01431);c107416_g1(K02201);c111632_g1(K00053);c113459_g1(K00954);c114421_g1(K00053);c114422_g1(K00077);c114766_g1(K00859);c1148_g1(K01652);c116366_g1(K00867);c117087_g1(K00826);c119165_g1(K02318);c11935_g1(K00053);c119704_g1(K06133);c122793_g1(K00207);c123684_g1(K00053);c124246_g1(K01652);c124509_g1(K01652);c124594_g1(K00826);c124834_g1(K09680);c12…	ko00770.png
path:ko04725	Cholinergic synapse	104	c100045_g1(K04368);c100695_g1(K07827);c101682_g1(K04630);c102485_g1(K04549);c102576_g1(K04536);c102885_g1(K04345);c103143_g1(K04958);c105937_g1(K04456);c107163_g1(K04371);c108731_g1(K04456);c109646_g1(K04374);c110197_g1(K00922);c110320_g1(K04534);c111926_g1(K04456);c115767_g1(K08045);c116443_g1(K04958);c116873_g1(K04958);c11733_g1(K04634);c118541_g1(K04379);c118999_g1(K04539);c119094_g1(K08042);c…	ko04725.png
path:ko04745	Phototransduction - fly	104	c102420_g1(K08834);c103143_g1(K04958);c104351_g1(K13805);c107837_g1(K05328);c111794_g1(K05692);c114719_g1(K05328);c115683_g1(K08834);c116163_g1(K13806);c116443_g1(K04958);c116873_g1(K04958);c11733_g1(K04634);c118933_g1(K08834);c120728_g1(K08834);c122343_g1(K08834);c124520_g1(K00910);c125370_g1(K05692);c126958_g1(K13803);c12771_g1(K05692);c128765_g1(K00910);c129862_g1(K08834);c131536_g1(K05692);c1…	ko04745.png
path:ko04210	Apoptosis	103	c102102_g1(K04733);c102885_g1(K04345);c105937_g1(K04456);c107239_g1(K04733);c107303_g1(K06268);c108731_g1(K04456);c109087_g1(K06268);c110197_g1(K00922);c111926_g1(K04456);c116749_g1(K04739);c118113_g1(K04739);c118315_g1(K16060);c11894_g1(K04348);c122215_g1(K04727);c122795_g1(K04348);c123921_g1(K04725);c12499_g1(K04348);c126432_g1(K04725);c126600_g1(K04739);c128672_g1(K04348);c130652_g1(K08738);c1…	ko04210.png
path:ko01220	Degradation of aromatic compounds	103	c103277_g1(K00002);c105239_g1(K00487);c105388_g1(K00121);c105756_g1(K00002);c105846_g1(K13953);c106053_g1(K03379);c107702_g1(K00002);c108420_g1(K13953);c109340_g1(K01856);c11017_g1(K00121);c110724_g1(K01053);c111625_g1(K00002);c112088_g1(K00002);c112573_g1(K00002);c115133_g1(K00121);c115831_g1(K13953);c116579_g1(K00121);c119451_g1(K01053);c121004_g1(K00002);c121313_g1(K00002);c125144_g1(K00121);c…	ko01220.png
path:ko04320	Dorso-ventral axis formation	103	c100045_g1(K04368);c100695_g1(K07827);c103615_g1(K04364);c104325_g1(K02156);c105675_g1(K02599);c10587_g1(K02599);c106740_g1(K04361);c107163_g1(K04371);c109503_g1(K02156);c109679_g1(K02156);c109823_g1(K02678);c111009_g1(K02175);c111197_g1(K03211);c111943_g1(K02098);c112816_g1(K03102);c113098_g1(K02644);c11375_g1(K02156);c114076_g1(K02174);c114239_g1(K02599);c115570_g1(K02184);c119212_g1(K02156);c1…	ko04320.png
path:ko04370	VEGF signaling pathway	103	c100045_g1(K04368);c100689_g1(K05760);c100695_g1(K07827);c105937_g1(K04456);c106437_g1(K05760);c107163_g1(K04371);c107303_g1(K06268);c107835_g1(K05725);c108421_g1(K04441);c108731_g1(K04456);c109087_g1(K06268);c110197_g1(K00922);c111071_g1(K11987);c111926_g1(K04456);c112539_g1(K04393);c114591_g1(K07861);c114957_g1(K04718);c115049_g1(K05760);c116761_g1(K04393);c118211_g1(K04392);c11894_g1(K04348);c…	ko04370.png
path:ko04911	Insulin secretion	102	c100269_g1(K15297);c101115_g1(K04526);c101533_g1(K01539);c102777_g1(K01539);c102885_g1(K04345);c104460_g1(K01539);c105046_g1(K07299);c107788_g1(K01540);c109646_g1(K04374);c109851_g1(K15297);c110660_g1(K01539);c110914_g1(K01540);c11178_g1(K04560);c113705_g1(K04632);c115767_g1(K08045);c116835_g1(K01540);c117323_g1(K01540);c11733_g1(K04634);c117566_g1(K01540);c119094_g1(K08042);c119191_g1(K01539);c1…	ko04911.png
path:ko04726	Serotonergic synapse	100	c100045_g1(K04368);c100171_g1(K01593);c100695_g1(K07827);c101682_g1(K04630);c102485_g1(K04549);c102576_g1(K04536);c102885_g1(K04345);c103143_g1(K04958);c103978_g1(K08155);c107163_g1(K04371);c110320_g1(K04534);c111071_g1(K11987);c113705_g1(K04632);c114253_g1(K01593);c115767_g1(K08045);c115956_g1(K04520);c116443_g1(K04958);c116873_g1(K04958);c11733_g1(K04634);c118144_g1(K01593);c118999_g1(K04539);c…	ko04726.png
path:ko04620	Toll-like receptor signaling pathway	99	c100045_g1(K04368);c100298_g1(K04403);c102102_g1(K04733);c102152_g1(K04448);c105937_g1(K04456);c107163_g1(K04371);c107239_g1(K04733);c107918_g1(K05410);c108421_g1(K04441);c108731_g1(K04456);c110197_g1(K00922);c111926_g1(K04456);c112996_g1(K05402);c113192_g1(K04430);c118174_g1(K04403);c118211_g1(K04392);c118541_g1(K04379);c119064_g1(K04441);c11923_g1(K04392);c122556_g1(K04440);c124608_g1(K05410);c…	ko04620.png
path:ko00140	Steroid hormone biosynthesis	97	c100233_g1(K00699);c100555_g1(K10251);c100962_g1(K00699);c101951_g1(K00699);c102245_g1(K00699);c105033_g1(K00699);c105135_g1(K00699);c105643_g1(K00699);c105748_g1(K00699);c10638_g1(K00699);c106465_g1(K00545);c108409_g1(K00699);c109877_g1(K00545);c112026_g1(K12345);c112107_g1(K01015);c113457_g1(K00699);c113999_g1(K00699);c115498_g1(K00699);c115679_g1(K00699);c116466_g1(K07408);c121410_g1(K00699);c…	ko00140.png
path:ko00130	Ubiquinone and other terpenoid-quinone biosynthesis	97	c100627_g1(K02552);c100765_g1(K02552);c101740_g1(K00457);c103159_g1(K06127);c105239_g1(K00487);c105353_g1(K06134);c105386_g1(K02552);c10627_g1(K02551);c110616_g1(K01911);c112043_g1(K01904);c115024_g1(K06125);c115939_g1(K01911);c118685_g1(K06126);c119049_g1(K01911);c119712_g1(K06126);c120676_g1(K05357);c122926_g1(K01904);c123341_g1(K03182);c125129_g1(K02552);c12595_g1(K06125);c127543_g1(K06127);c1…	ko00130.png
path:ko04730	Long-term depression	96	c100045_g1(K04368);c100097_g1(K03456);c100695_g1(K07827);c101682_g1(K04630);c101770_g1(K12319);c102090_g1(K03456);c103143_g1(K04958);c105224_g1(K04382);c107163_g1(K04371);c107420_g1(K03456);c108557_g1(K04382);c109114_g1(K04346);c109352_g1(K04382);c110150_g1(K03456);c110305_g1(K03456);c110320_g1(K04534);c110922_g1(K07376);c113003_g1(K04578);c113705_g1(K04632);c114724_g1(K04382);c116298_g1(K03456);…	ko04730.png
path:ko00592	alpha-Linolenic acid metabolism	95	c104160_g1(K00632);c104384_g1(K01723);c106554_g1(K00232);c107549_g1(K00454);c107574_g1(K00232);c109227_g1(K00632);c111677_g1(K00632);c112685_g1(K00232);c113037_g1(K00632);c113128_g1(K10528);c113341_g1(K16343);c113609_g1(K00632);c114638_g1(K16343);c115486_g1(K00454);c121428_g1(K00632);c121555_g1(K01047);c121608_g1(K00232);c122267_g1(K00232);c122601_g1(K00232);c124328_g1(K00232);c124795_g1(K16343);…	ko00592.png
path:ko05412	Arrhythmogenic right ventricular cardiomyopathy (ARVC)	95	c101226_g1(K05699);c101427_g1(K05691);c101611_g1(K04491);c102181_g1(K05699);c103988_g1(K05699);c105665_g1(K05691);c106025_g1(K05699);c108330_g1(K12566);c110301_g1(K04491);c110364_g1(K02105);c111794_g1(K05692);c116681_g1(K06265);c117931_g1(K05699);c118790_g1(K05699);c119567_g1(K05699);c119929_g1(K06584);c120622_g1(K05691);c122114_g1(K12564);c125370_g1(K05692);c127028_g1(K04962);c12771_g1(K05692);c…	ko05412.png
path:ko00100	Steroid biosynthesis	93	c100176_g1(K07750);c100709_g1(K12298);c100980_g1(K00222);c102015_g1(K12298);c102972_g1(K01852);c106237_g1(K00222);c107192_g1(K09828);c108399_g1(K09828);c108413_g1(K00801);c109285_g1(K00213);c109429_g1(K00213);c111381_g1(K09829);c111990_g1(K00559);c115612_g1(K00559);c117078_g1(K05917);c117875_g1(K07750);c117986_g1(K12298);c119136_g1(K00559);c119433_g1(K14424);c122838_g1(K01852);c123661_g1(K08242);…	ko00100.png
path:ko04662	B cell receptor signaling pathway	91	c100045_g1(K04368);c100695_g1(K07827);c101211_g1(K05730);c102152_g1(K04448);c103615_g1(K04364);c105937_g1(K04456);c106175_g1(K06856);c106396_g1(K03083);c107163_g1(K04371);c107303_g1(K06268);c108731_g1(K04456);c109087_g1(K06268);c110197_g1(K00922);c111926_g1(K04456);c114591_g1(K07861);c118211_g1(K04392);c118541_g1(K04379);c11894_g1(K04348);c11923_g1(K04392);c122795_g1(K04348);c123040_g1(K05859);c1…	ko04662.png
path:ko04930	Type II diabetes mellitus	91	c100783_g1(K00873);c101115_g1(K04526);c106278_g1(K07203);c10682_g1(K16172);c107163_g1(K04371);c110197_g1(K00922);c112413_g1(K07203);c113626_g1(K00844);c113910_g1(K18050);c117460_g1(K00873);c118657_g1(K00873);c120505_g1(K00873);c120920_g1(K07203);c122556_g1(K04440);c126430_g1(K07203);c127241_g1(K00844);c127846_g1(K00873);c129023_g1(K18050);c12955_g1(K00873);c131086_g1(K00844);c131254_g1(K00844);c1…	ko04930.png
path:ko04973	Carbohydrate digestion and absorption	90	c101533_g1(K01539);c102777_g1(K01539);c102884_g1(K01229);c104460_g1(K01539);c104885_g1(K01229);c105937_g1(K04456);c106359_g1(K01229);c107567_g1(K01176);c107788_g1(K01540);c108731_g1(K04456);c110197_g1(K00922);c110660_g1(K01539);c110914_g1(K01540);c111926_g1(K04456);c111954_g1(K01229);c113626_g1(K00844);c114514_g1(K01229);c116714_g1(K01176);c116835_g1(K01540);c117323_g1(K01540);c117566_g1(K01540);…	ko04973.png
path:ko05212	Pancreatic cancer	90	c100045_g1(K04368);c100695_g1(K07827);c101724_g1(K04501);c105937_g1(K04456);c106740_g1(K04361);c107163_g1(K04371);c108731_g1(K04456);c108943_g1(K02089);c110197_g1(K00922);c111926_g1(K04456);c112539_g1(K04393);c114591_g1(K07861);c115926_g1(K09389);c116761_g1(K04393);c118211_g1(K04392);c118460_g1(K04501);c11923_g1(K04392);c122556_g1(K04440);c123356_g1(K04393);c124739_g1(K04674);c125603_g1(K07827);c…	ko05212.png
path:ko05213	Endometrial cancer	89	c100045_g1(K04368);c100695_g1(K07827);c101427_g1(K05691);c101611_g1(K04491);c103528_g1(K02157);c103615_g1(K04364);c105665_g1(K05691);c105937_g1(K04456);c106396_g1(K03083);c106740_g1(K04361);c107163_g1(K04371);c108502_g1(K06272);c108731_g1(K04456);c110197_g1(K00922);c110301_g1(K04491);c110364_g1(K02105);c111504_g1(K06272);c111926_g1(K04456);c115949_g1(K06276);c116777_g1(K06276);c118894_g1(K06272);…	ko05213.png
path:ko04340	Hedgehog signaling pathway	89	c100266_g1(K06233);c101954_g1(K08957);c102822_g1(K06224);c102885_g1(K04345);c103810_g1(K06226);c104000_g1(K06225);c104459_g1(K06226);c106396_g1(K03083);c10721_g1(K16799);c111087_g1(K08957);c116390_g1(K03362);c117877_g1(K16799);c120008_g1(K16799);c120797_g1(K01558);c121466_g1(K08957);c122064_g1(K08958);c123778_g1(K06226);c125349_g1(K06233);c125402_g1(K03209);c126872_g1(K00572);c128805_g1(K00444);c…	ko04340.png
path:ko04330	Notch signaling pathway	88	c100392_g1(K06059);c10223_g1(K06067);c102368_g1(K04498);c103980_g1(K04496);c104895_g1(K06053);c105675_g1(K02599);c10587_g1(K02599);c106086_g1(K06052);c107689_g1(K06062);c108794_g1(K06052);c109255_g1(K02353);c109968_g1(K06066);c112984_g1(K06067);c114239_g1(K02599);c11491_g1(K06067);c118429_g1(K06172);c118458_g1(K04496);c12364_g1(K06067);c124007_g1(K04496);c125065_g1(K04496);c125701_g1(K04498);c126…	ko04330.png
path:ko04978	Mineral absorption	87	c101182_g1(K12347);c101533_g1(K01539);c102777_g1(K01539);c103007_g1(K12347);c104460_g1(K01539);c107272_g1(K00522);c107788_g1(K01540);c110530_g1(K12347);c110660_g1(K01539);c110891_g1(K00522);c110914_g1(K01540);c111328_g1(K00510);c112446_g1(K00522);c114424_g1(K12347);c114737_g1(K07213);c116456_g1(K14686);c116835_g1(K01540);c117323_g1(K01540);c117566_g1(K01540);c119191_g1(K01539);c121097_g1(K01540);…	ko04978.png
path:ko04064	NF-kappa B signaling pathway	87	c100298_g1(K04403);c102102_g1(K04733);c103046_g1(K03097);c105127_g1(K03097);c106175_g1(K06856);c106953_g1(K01348);c107239_g1(K04733);c111071_g1(K11987);c114505_g1(K10577);c118174_g1(K04403);c118315_g1(K16060);c122361_g1(K03097);c123040_g1(K05859);c123673_g1(K03115);c123921_g1(K04725);c125081_g1(K03115);c126324_g1(K03115);c126432_g1(K04725);c126497_g1(K03115);c127187_g1(K03097);c129415_g1(K10577);…	ko04064.png
path:ko04723	Retrograde endocannabinoid signaling	86	c101682_g1(K04630);c102296_g1(K15528);c102485_g1(K04549);c102576_g1(K04536);c102885_g1(K04345);c103143_g1(K04958);c107163_g1(K04371);c108421_g1(K04441);c110320_g1(K04534);c111071_g1(K11987);c115767_g1(K08045);c116163_g1(K13806);c116443_g1(K04958);c116873_g1(K04958);c11733_g1(K04634);c118999_g1(K04539);c119064_g1(K04441);c119094_g1(K08042);c119249_g1(K04536);c119300_g1(K04536);c119937_g1(K04539);c…	ko04723.png
path:ko05220	Chronic myeloid leukemia	85	c100045_g1(K04368);c100695_g1(K07827);c101724_g1(K04501);c10223_g1(K06067);c103337_g1(K11224);c103615_g1(K04364);c103980_g1(K04496);c105937_g1(K04456);c107163_g1(K04371);c108731_g1(K04456);c108943_g1(K02089);c110197_g1(K00922);c111926_g1(K04456);c112984_g1(K06067);c11491_g1(K06067);c115926_g1(K09389);c117843_g1(K06624);c118458_g1(K04496);c118460_g1(K04501);c12364_g1(K06067);c124007_g1(K04496);c12…	ko05220.png
path:ko04012	ErbB signaling pathway	85	c100045_g1(K04368);c100695_g1(K07827);c102152_g1(K04448);c103337_g1(K11224);c103615_g1(K04364);c105937_g1(K04456);c106278_g1(K07203);c106396_g1(K03083);c106740_g1(K04361);c107163_g1(K04371);c107835_g1(K05725);c108147_g1(K07205);c108731_g1(K04456);c110197_g1(K00922);c111926_g1(K04456);c112413_g1(K07203);c113192_g1(K04430);c113655_g1(K05734);c115442_g1(K07205);c120920_g1(K07203);c121505_g1(K05725);…	ko04012.png
path:ko00362	Benzoate degradation	84	c101317_g1(K07509);c104160_g1(K00632);c104842_g1(K00626);c105395_g1(K07508);c106754_g1(K07511);c107562_g1(K00626);c107635_g1(K00626);c108577_g1(K00626);c109227_g1(K00632);c109340_g1(K01856);c109993_g1(K00626);c111255_g1(K07508);c111501_g1(K07511);c111677_g1(K00632);c112157_g1(K00626);c113037_g1(K00632);c113609_g1(K00632);c114703_g1(K00626);c114813_g1(K07509);c115033_g1(K00626);c115543_g1(K07515);…	ko00362.png
path:ko04712	Circadian rhythm - plant	84	c102366_g1(K12124);c103046_g1(K03097);c105127_g1(K03097);c106910_g1(K16223);c107077_g1(K00660);c114782_g1(K12129);c118674_g1(K10143);c119628_g1(K10143);c120781_g1(K12115);c122361_g1(K03097);c123673_g1(K03115);c124830_g1(K10143);c125081_g1(K03115);c126324_g1(K03115);c126497_g1(K03115);c127187_g1(K03097);c130983_g1(K03097);c132807_g1(K16223);c133515_g1(K12133);c137040_g1(K03097);c137075_g1(K03115);…	ko04712.png
path:ko00950	Isoquinoline alkaloid biosynthesis	84	c100171_g1(K01593);c100611_g1(K00501);c102371_g1(K14454);c103234_g1(K14455);c107137_g1(K14454);c107846_g1(K14454);c108137_g1(K00505);c110040_g1(K14455);c111826_g1(K00501);c113507_g1(K14455);c114253_g1(K01593);c118144_g1(K01593);c118154_g1(K14455);c121117_g1(K14455);c126442_g1(K14454);c127825_g1(K15849);c128298_g1(K14454);c129255_g1(K00274);c129285_g1(K00274);c130492_g1(K14454);c130516_g1(K14454);…	ko00950.png
path:ko04964	Proximal tubule bicarbonate reclamation	84	c101047_g1(K09864);c101533_g1(K01539);c102777_g1(K01539);c102849_g1(K00025);c104460_g1(K01539);c106069_g1(K01596);c107788_g1(K01540);c110660_g1(K01539);c110840_g1(K00261);c110914_g1(K01540);c113656_g1(K13577);c116541_g1(K00261);c116835_g1(K01540);c117323_g1(K01540);c117566_g1(K01540);c119191_g1(K01539);c119655_g1(K00261);c121097_g1(K01540);c121228_g1(K00025);c121895_g1(K01596);c122370_g1(K01539);…	ko04964.png
path:ko04664	Fc epsilon RI signaling pathway	83	c100045_g1(K04368);c100695_g1(K07827);c101211_g1(K05730);c103615_g1(K04364);c105937_g1(K04456);c106175_g1(K06856);c107163_g1(K04371);c108421_g1(K04441);c108731_g1(K04456);c110197_g1(K00922);c111926_g1(K04456);c113192_g1(K04430);c114591_g1(K07861);c115949_g1(K06276);c116777_g1(K06276);c118211_g1(K04392);c119064_g1(K04441);c11923_g1(K04392);c122556_g1(K04440);c123040_g1(K05859);c125603_g1(K07827);c…	ko04664.png
path:ko00790	Folate biosynthesis	83	c100717_g1(K13950);c101424_g1(K03639);c101965_g1(K00357);c102785_g1(K01633);c103327_g1(K00072);c103381_g1(K13950);c105522_g1(K01930);c106425_g1(K00796);c106618_g1(K00357);c107571_g1(K11754);c107761_g1(K03635);c109696_g1(K00950);c110390_g1(K00072);c111125_g1(K11754);c111612_g1(K01930);c114764_g1(K09457);c116031_g1(K01495);c118258_g1(K01737);c118627_g1(K02619);c118662_g1(K01307);c119398_g1(K00072);…	ko00790.png
path:ko05214	Glioma	82	c100045_g1(K04368);c100695_g1(K07827);c103615_g1(K04364);c105937_g1(K04456);c106278_g1(K07203);c106740_g1(K04361);c107163_g1(K04371);c108731_g1(K04456);c108943_g1(K02089);c110197_g1(K00922);c111926_g1(K04456);c112413_g1(K07203);c115926_g1(K09389);c120920_g1(K07203);c123040_g1(K05859);c125603_g1(K07827);c126430_g1(K07203);c132109_g1(K09389);c136685_g1(K04371);c13764_g1(K02183);c13901_g1(K02183);c1…	ko05214.png
path:ko00903	Limonene and pinene degradation	82	c100900_g1(K00128);c102678_g1(K00128);c102697_g1(K00128);c103909_g1(K00128);c10478_g1(K00128);c108106_g1(K00128);c108939_g1(K00128);c110074_g1(K00128);c111358_g1(K00128);c111522_g1(K00128);c117822_g1(K00128);c119687_g1(K00128);c122702_g1(K00128);c125083_g1(K00128);c127820_g1(K00128);c127999_g1(K01692);c13009_g1(K00128);c130596_g1(K00128);c131961_g1(K00128);c132471_g1(K01692);c133744_g1(K00128);c1…	ko00903.png
path:ko04623	Cytosolic DNA-sensing pathway	81	c100022_g1(K03018);c105107_g1(K03007);c107918_g1(K05410);c108530_g1(K03018);c109516_g1(K03026);c110407_g1(K03013);c112214_g1(K03013);c112303_g1(K03014);c116395_g1(K12799);c116745_g1(K03021);c117081_g1(K03024);c119318_g1(K03018);c122616_g1(K03019);c123334_g1(K03009);c123592_g1(K03025);c124608_g1(K05410);c124969_g1(K14721);c125143_g1(K03014);c125214_g1(K03021);c128127_g1(K03018);c130215_g1(K03016);…	ko04623.png
path:ko04668	TNF signaling pathway	81	c100045_g1(K04368);c100298_g1(K04403);c102152_g1(K04448);c105937_g1(K04456);c107163_g1(K04371);c108421_g1(K04441);c108731_g1(K04456);c108862_g1(K07763);c109646_g1(K04374);c110197_g1(K00922);c111071_g1(K11987);c111926_g1(K04456);c113192_g1(K04430);c113260_g1(K07763);c117463_g1(K15637);c118174_g1(K04403);c118315_g1(K16060);c118541_g1(K04379);c119064_g1(K04441);c122556_g1(K04440);c124233_g1(K04374);…	ko04668.png
path:ko04650	Natural killer cell mediated cytotoxicity	80	c100045_g1(K04368);c100695_g1(K07827);c101211_g1(K05730);c103615_g1(K04364);c106175_g1(K06856);c107163_g1(K04371);c107303_g1(K06268);c109087_g1(K06268);c110197_g1(K00922);c114591_g1(K07861);c118211_g1(K04392);c11894_g1(K04348);c11923_g1(K04392);c122059_g1(K04409);c122795_g1(K04348);c123040_g1(K05859);c12499_g1(K04348);c125603_g1(K07827);c128672_g1(K04348);c131750_g1(K04392);c136685_g1(K04371);c13…	ko04650.png
path:ko00906	Carotenoid biosynthesis	78	c11848_g1(K09840);c118565_g1(K09838);c119351_g1(K09840);c121526_g1(K09835);c12322_g1(K15745);c123742_g1(K02292);c124480_g1(K17841);c131080_g1(K15745);c133960_g1(K02294);c134107_g1(K09879);c139326_g1(K14605);c141240_g1(K17841);c141705_g1(K17841);c142016_g1(K17841);c145469_g1(K17819);c146863_g1(K17841);c147254_g1(K09835);c148195_g1(K00514);c148804_g1(K17819);c151500_g1(K17913);c152856_g1(K17841);c1…	ko00906.png
path:ko00565	Ether lipid metabolism	77	c105916_g1(K01115);c110568_g1(K01115);c113341_g1(K16343);c113886_g1(K00993);c114590_g1(K01115);c114638_g1(K16343);c115420_g1(K00994);c118086_g1(K06123);c118858_g1(K01114);c119731_g1(K01062);c121555_g1(K01047);c122692_g1(K00993);c123240_g1(K13519);c123874_g1(K13510);c124214_g1(K01080);c124795_g1(K16343);c126184_g1(K01115);c132132_g1(K16343);c137306_g1(K16343);c138_g1(K01115);c141309_g1(K00993);c14…	ko00565.png
path:ko04960	Aldosterone-regulated sodium reabsorption	75	c100695_g1(K07827);c101115_g1(K04526);c101533_g1(K01539);c102777_g1(K01539);c104460_g1(K01539);c10682_g1(K16172);c107163_g1(K04371);c107788_g1(K01540);c110197_g1(K00922);c110660_g1(K01539);c110914_g1(K01540);c115949_g1(K06276);c116777_g1(K06276);c116835_g1(K01540);c117323_g1(K01540);c117566_g1(K01540);c119191_g1(K01539);c121097_g1(K01540);c122370_g1(K01539);c125523_g1(K01539);c125603_g1(K07827);c…	ko04960.png
path:ko00531	Glycosaminoglycan degradation	75	c102644_g1(K12373);c105265_g1(K12309);c105606_g1(K12373);c107006_g1(K12373);c107171_g1(K12373);c108483_g1(K12373);c110054_g1(K12373);c113885_g1(K12373);c115601_g1(K12373);c115925_g1(K12309);c116740_g1(K01195);c118118_g1(K12309);c119396_g1(K10532);c119753_g1(K12373);c121591_g1(K01195);c123739_g1(K12373);c128989_g1(K12373);c131576_g1(K01195);c136171_g1(K12373);c136201_g1(K12373);c137054_g1(K12309);…	ko00531.png
path:ko04140	Regulation of autophagy	75	c101115_g1(K04526);c106812_g1(K07198);c107080_g1(K08337);c109763_g1(K08341);c114821_g1(K07198);c115356_g1(K08332);c116482_g1(K17889);c123043_g1(K08269);c123350_g1(K08269);c124193_g1(K07198);c125374_g1(K07198);c127201_g1(K08330);c132025_g1(K08343);c134180_g1(K08337);c13447_g1(K17890);c134716_g1(K08343);c134972_g1(K17890);c137312_g1(K08339);c140110_g1(K08343);c1439_g1(K08269);c144231_g1(K08269);c14…	ko04140.png
path:ko00290	Valine, leucine and isoleucine biosynthesis	73	c102059_g1(K00826);c102351_g1(K01649);c105232_g1(K01754);c110605_g1(K17989);c111632_g1(K00053);c113698_g1(K01754);c114421_g1(K00053);c1148_g1(K01652);c117087_g1(K00826);c11935_g1(K00053);c119367_g1(K01649);c121149_g1(K17989);c121261_g1(K01754);c123684_g1(K00053);c124246_g1(K01652);c124509_g1(K01652);c124594_g1(K00826);c127387_g1(K01649);c128239_g1(K01687);c128557_g1(K01649);c131255_g1(K00826);c13…	ko00290.png
path:ko00300	Lysine biosynthesis	71	c102197_g1(K10206);c102436_g1(K00003);c103045_g1(K01586);c104099_g1(K00293);c105476_g1(K00293);c106093_g1(K00290);c107386_g1(K01439);c107921_g1(K00293);c109643_g1(K00215);c109844_g1(K01586);c111919_g1(K00133);c113014_g1(K01714);c113360_g1(K01655);c113867_g1(K14085);c116725_g1(K00133);c117588_g1(K01714);c118444_g1(K01928);c119079_g1(K01929);c119246_g1(K00674);c12629_g1(K01714);c128695_g1(K00133);c…	ko00300.png
path:ko05032	Morphine addiction	70	c101132_g1(K13298);c101682_g1(K04630);c102485_g1(K04549);c102576_g1(K04536);c102885_g1(K04345);c106248_g1(K13298);c110320_g1(K04534);c113705_g1(K04632);c115767_g1(K08045);c118999_g1(K04539);c119094_g1(K08042);c119161_g1(K13298);c119249_g1(K04536);c119300_g1(K04536);c119937_g1(K04539);c120086_g1(K04630);c120598_g1(K04630);c124520_g1(K00910);c124732_g1(K08291);c125968_g1(K04632);c126074_g1(K04439);…	ko05032.png
path:ko00960	Tropane, piperidine and pyridine alkaloid biosynthesis	70	c102371_g1(K14454);c102833_g1(K01066);c103234_g1(K14455);c107137_g1(K14454);c107483_g1(K00817);c107846_g1(K14454);c110040_g1(K14455);c113432_g1(K00817);c113507_g1(K14455);c115272_g1(K08081);c118154_g1(K14455);c121117_g1(K14455);c126029_g1(K01066);c126442_g1(K14454);c127825_g1(K15849);c128298_g1(K14454);c130492_g1(K14454);c130516_g1(K14454);c133433_g1(K14454);c13408_g1(K14454);c137768_g1(K00817);c…	ko00960.png
path:ko00073	Cutin, suberine and wax biosynthesis	69	c100346_g1(K13356);c101870_g1(K13356);c108010_g1(K13356);c108060_g1(K13356);c109329_g1(K13356);c109958_g1(K13356);c112775_g1(K13356);c115300_g1(K13356);c119486_g1(K13356);c121683_g1(K13356);c128069_g1(K13356);c128990_g1(K13356);c130995_g1(K13356);c131038_g1(K13356);c132159_g1(K13356);c13654_g1(K15404);c138402_g1(K13356);c13881_g1(K15404);c138878_g1(K13356);c142141_g1(K13356);c143016_g1(K13356);c1…	ko00073.png
path:ko04917	Prolactin signaling pathway	69	c100045_g1(K04368);c100611_g1(K00501);c100695_g1(K07827);c101115_g1(K04526);c103337_g1(K11224);c103615_g1(K04364);c105937_g1(K04456);c106396_g1(K03083);c107163_g1(K04371);c108421_g1(K04441);c108731_g1(K04456);c110197_g1(K00922);c111826_g1(K00501);c111926_g1(K04456);c118541_g1(K04379);c119064_g1(K04441);c122556_g1(K04440);c125603_g1(K07827);c128348_g1(K04447);c135243_g1(K00501);c135928_g1(K04440);…	ko04917.png
path:ko04614	Renin-angiotensin system	69	c100296_g1(K11141);c100446_g1(K01283);c100566_g1(K11140);c100808_g1(K11140);c102395_g1(K01283);c102866_g1(K11140);c103200_g1(K13289);c104349_g1(K01283);c105899_g1(K11140);c109826_g1(K11141);c110024_g1(K11140);c110779_g1(K11141);c111436_g1(K11140);c112447_g1(K11141);c113319_g1(K11140);c113897_g1(K11141);c115036_g1(K11140);c115736_g1(K01283);c116576_g1(K13289);c118065_g1(K01283);c118140_g1(K11140);…	ko04614.png
path:ko00780	Biotin metabolism	68	c100431_g1(K09458);c104402_g1(K01435);c104687_g1(K00652);c105739_g1(K09458);c106454_g1(K01906);c106643_g1(K00208);c107991_g1(K01012);c110833_g1(K01012);c112968_g1(K00208);c114415_g1(K01935);c118770_g1(K01012);c119665_g1(K00208);c121091_g1(K00059);c122469_g1(K00059);c123614_g1(K00059);c124756_g1(K03524);c126991_g1(K00833);c128533_g1(K01435);c129439_g1(K09458);c129727_g1(K01906);c131863_g1(K01942);…	ko00780.png
path:ko00930	Caprolactam degradation	68	c103277_g1(K00002);c105756_g1(K00002);c106053_g1(K03379);c106754_g1(K07511);c107702_g1(K00002);c110724_g1(K01053);c111201_g1(K00022);c111501_g1(K07511);c111625_g1(K00002);c112088_g1(K00002);c112573_g1(K00002);c115543_g1(K07515);c117554_g1(K07515);c119451_g1(K01053);c121004_g1(K00002);c121313_g1(K00002);c121728_g1(K07511);c125738_g1(K01053);c126384_g1(K07511);c127423_g1(K00002);c127531_g1(K00002);…	ko00930.png
path:ko00941	Flavonoid biosynthesis	68	c105239_g1(K00487);c107077_g1(K00660);c107281_g1(K13065);c109704_g1(K13065);c112925_g1(K09754);c12846_g1(K00588);c131273_g1(K00588);c13657_g1(K09754);c140966_g1(K00588);c14795_g1(K13065);c148036_g1(K00660);c157680_g1(K00475);c23419_g1(K00660);c2679_g1(K00487);c2683_g1(K00660);c28738_g1(K09754);c34432_g1(K00588);c42601_g1(K13065);c43538_g1(K00660);c4378_g1(K00487);c48058_g1(K13065);c48922_g1(K1306…	ko00941.png
path:ko05217	Basal cell carcinoma	67	c101611_g1(K04491);c103528_g1(K02157);c103810_g1(K06226);c104000_g1(K06225);c104459_g1(K06226);c106396_g1(K03083);c106589_g1(K02375);c108905_g1(K02432);c109255_g1(K02353);c110301_g1(K04491);c110364_g1(K02105);c115408_g1(K02432);c120797_g1(K01558);c122381_g1(K02157);c123778_g1(K06226);c125402_g1(K03209);c126872_g1(K00572);c127164_g1(K02375);c128805_g1(K00444);c131347_g1(K02105);c135366_g1(K01558);…	ko05217.png
path:ko04080	Neuroactive ligand-receptor interaction	67	c101496_g1(K04280);c101814_g1(K04209);c104115_g1(K05770);c105208_g1(K05236);c105257_g1(K04196);c112119_g1(K05208);c113003_g1(K04578);c114410_g1(K04237);c114560_g1(K01312);c116672_g1(K04237);c119446_g1(K04605);c121083_g1(K04280);c122938_g1(K01312);c124582_g1(K04237);c126076_g1(K05236);c127696_g1(K05236);c127752_g1(K04280);c129041_g1(K05236);c132284_g1(K04209);c133446_g1(K04615);c134788_g1(K05770);…	ko04080.png
path:ko04940	Type I diabetes mellitus	66	c100355_g1(K04077);c101115_g1(K04526);c101235_g1(K04077);c105671_g1(K04077);c109492_g1(K04077);c110249_g1(K01294);c111937_g1(K04077);c112118_g1(K01580);c115223_g1(K01580);c115359_g1(K07817);c117131_g1(K01580);c121393_g1(K01580);c122618_g1(K01580);c123882_g1(K07817);c125558_g1(K04077);c125699_g1(K01580);c127703_g1(K04077);c128629_g1(K01580);c13128_g1(K04077);c134505_g1(K01580);c136329_g1(K04077);c…	ko04940.png
path:ko04710	Circadian rhythm	64	c100047_g1(K03347);c10515_g1(K03347);c106812_g1(K07198);c106938_g1(K02295);c106946_g1(K03094);c108402_g1(K03347);c111909_g1(K03094);c112329_g1(K03094);c112407_g1(K03347);c113445_g1(K03347);c114821_g1(K07198);c114978_g1(K02295);c116390_g1(K03362);c117866_g1(K03094);c120359_g1(K03347);c120944_g1(K03347);c124193_g1(K07198);c125374_g1(K07198);c134792_g1(K02296);c135036_g1(K03094);c138246_g1(K03094);c…	ko04710.png
path:ko05030	Cocaine addiction	64	c100171_g1(K01593);c100611_g1(K00501);c101509_g1(K02090);c101682_g1(K04630);c102152_g1(K04448);c102885_g1(K04345);c103978_g1(K08155);c107019_g1(K02090);c109646_g1(K04374);c111826_g1(K00501);c112119_g1(K05208);c113705_g1(K04632);c114253_g1(K01593);c115767_g1(K08045);c118144_g1(K01593);c119446_g1(K04605);c120086_g1(K04630);c120598_g1(K04630);c124233_g1(K04374);c125968_g1(K04632);c129255_g1(K00274);…	ko05030.png
path:ko00603	Glycosphingolipid biosynthesis - globo series	62	c102644_g1(K12373);c10476_g1(K01988);c105606_g1(K12373);c107006_g1(K12373);c107171_g1(K12373);c108483_g1(K12373);c110054_g1(K12373);c110373_g1(K01204);c110944_g1(K07407);c113885_g1(K12373);c114051_g1(K07407);c115601_g1(K12373);c119753_g1(K12373);c12105_g1(K07407);c123739_g1(K12373);c128529_g1(K07407);c128989_g1(K12373);c133399_g1(K07407);c136171_g1(K12373);c136201_g1(K12373);c141279_g1(K12373);c1…	ko00603.png
path:ko00563	Glycosylphosphatidylinositol(GPI)-anchor biosynthesis	62	c100341_g1(K05289);c100666_g1(K05291);c104937_g1(K05292);c108128_g1(K05289);c109590_g1(K05288);c110420_g1(K03434);c110547_g1(K07542);c111367_g1(K09658);c112902_g1(K05291);c113466_g1(K05289);c119928_g1(K05287);c121947_g1(K05292);c122235_g1(K05293);c127212_g1(K03857);c135480_g1(K05290);c136973_g1(K05310);c145171_g1(K05286);c145189_g1(K05284);c145592_g1(K05293);c151911_g1(K05291);c155875_g1(K03857);…	ko00563.png
path:ko05140	Leishmaniasis	62	c100298_g1(K04403);c102102_g1(K04733);c102152_g1(K04448);c106175_g1(K06856);c107163_g1(K04371);c107239_g1(K04733);c108421_g1(K04441);c111071_g1(K11987);c118174_g1(K04403);c118541_g1(K04379);c119064_g1(K04441);c119488_g1(K13537);c128348_g1(K04447);c136685_g1(K04371);c138286_g1(K04441);c138541_g1(K04448);c138753_g1(K13536);c140929_g1(K04403);c140971_g1(K05719);c141218_g1(K05719);c141566_g1(K04729);…	ko05140.png
path:ko04011	MAPK signaling pathway - yeast	62	c102118_g1(K01759);c102660_g1(K01759);c104221_g1(K11232);c105040_g1(K01759);c105118_g1(K01759);c106400_g1(K01759);c108421_g1(K04441);c108455_g1(K09448);c110082_g1(K01759);c110223_g1(K01759);c112539_g1(K04393);c112561_g1(K04513);c114954_g1(K09291);c115833_g1(K01759);c116644_g1(K01759);c116761_g1(K04393);c118890_g1(K11231);c118947_g1(K11227);c119064_g1(K04441);c122059_g1(K04409);c122510_g1(K01759);…	ko04011.png
path:ko00626	Naphthalene degradation	62	c105388_g1(K00121);c105846_g1(K13953);c108420_g1(K13953);c11017_g1(K00121);c115133_g1(K00121);c115831_g1(K13953);c116579_g1(K00121);c125144_g1(K00121);c125232_g1(K00121);c125478_g1(K13953);c127726_g1(K13953);c128609_g1(K00121);c129278_g1(K13953);c131666_g1(K00001);c137618_g1(K13953);c140773_g1(K01041);c141109_g1(K00121);c141129_g1(K13953);c145700_g1(K00121);c145994_g1(K13953);c148481_g1(K00480);c…	ko00626.png
path:ko00730	Thiamine metabolism	62	c102856_g1(K00941);c105154_g1(K04487);c105729_g1(K00946);c105932_g1(K01662);c106165_g1(K03149);c106232_g1(K04487);c107245_g1(K00788);c107816_g1(K03147);c112886_g1(K01662);c115709_g1(K03153);c119317_g1(K00788);c119546_g1(K04487);c120666_g1(K01662);c122987_g1(K01662);c124779_g1(K00878);c127353_g1(K04487);c127493_g1(K00946);c128204_g1(K00941);c131154_g1(K04487);c131364_g1(K01662);c134049_g1(K04487);…	ko00730.png
path:ko04975	Fat digestion and absorption	59	c100709_g1(K12298);c102015_g1(K12298);c103234_g1(K14455);c108417_g1(K13509);c110040_g1(K14455);c111614_g1(K05683);c113507_g1(K14455);c116876_g1(K14457);c116946_g1(K14073);c117986_g1(K12298);c118154_g1(K14455);c118382_g1(K14457);c120519_g1(K05683);c121117_g1(K14455);c121555_g1(K01047);c124214_g1(K01080);c126332_g1(K11155);c127261_g1(K12298);c127506_g1(K13509);c130008_g1(K05683);c131373_g1(K14073);…	ko04975.png
path:ko05223	Non-small cell lung cancer	59	c100045_g1(K04368);c100695_g1(K07827);c103615_g1(K04364);c105937_g1(K04456);c106740_g1(K04361);c107163_g1(K04371);c108731_g1(K04456);c108943_g1(K02089);c110197_g1(K00922);c111926_g1(K04456);c115926_g1(K09389);c115949_g1(K06276);c116777_g1(K06276);c118137_g1(K15420);c123040_g1(K05859);c125603_g1(K07827);c129730_g1(K08525);c131647_g1(K06276);c132109_g1(K09389);c136685_g1(K04371);c138363_g1(K06276);…	ko05223.png
path:ko04112	Cell cycle - Caulobacter	58	c100616_g1(K02313);c102765_g1(K01358);c104448_g1(K03588);c105375_g1(K03544);c105689_g1(K03589);c106741_g1(K01338);c107704_g1(K03588);c108554_g1(K01358);c111855_g1(K03544);c113276_g1(K02314);c115089_g1(K03544);c115596_g1(K01338);c116976_g1(K02314);c118683_g1(K02563);c119146_g1(K03531);c121477_g1(K02313);c123484_g1(K01358);c12352_g1(K01358);c123796_g1(K02313);c124618_g1(K02313);c128234_g1(K03531);c…	ko04112.png
path:ko00430	Taurine and hypotaurine metabolism	58	c101170_g1(K00681);c102486_g1(K15371);c103224_g1(K15371);c106534_g1(K10712);c112118_g1(K01580);c113677_g1(K00456);c113995_g1(K00681);c114212_g1(K15371);c115223_g1(K01580);c117131_g1(K01580);c120265_g1(K00456);c121393_g1(K01580);c122618_g1(K01580);c125699_g1(K01580);c128312_g1(K15371);c128629_g1(K01580);c129821_g1(K15371);c130776_g1(K00681);c131015_g1(K00681);c134505_g1(K01580);c136985_g1(K15371);…	ko00430.png
path:ko00627	Aminobenzoate degradation	57	c104749_g1(K01426);c106754_g1(K07511);c110464_g1(K01426);c111501_g1(K07511);c115543_g1(K07515);c117554_g1(K07515);c121728_g1(K07511);c121969_g1(K01101);c12344_g1(K01077);c124674_g1(K01077);c126384_g1(K07511);c126656_g1(K01501);c127999_g1(K01692);c129700_g1(K07515);c130006_g1(K07515);c130015_g1(K01077);c132065_g1(K01101);c132471_g1(K01692);c133160_g1(K07515);c133796_g1(K00680);c134279_g1(K07511);c…	ko00627.png
path:ko03070	Bacterial secretion system	56	c100955_g1(K11891);c103731_g1(K03110);c104050_g1(K03074);c104093_g1(K03076);c104589_g1(K03070);c110428_g1(K03106);c112443_g1(K03117);c123714_g1(K11004);c125272_g1(K03074);c125431_g1(K03106);c126966_g1(K03072);c128179_g1(K03118);c128717_g1(K03110);c129711_g1(K03210);c129908_g1(K03072);c132254_g1(K03070);c134115_g1(K02453);c134841_g1(K03070);c13726_g1(K03217);c140560_g1(K03217);c142765_g1(K03217);c…	ko03070.png
path:ko00908	Zeatin biosynthesis	55	c104572_g1(K13495);c113463_g1(K13495);c125704_g1(K13495);c130077_g1(K00791);c153354_g1(K13495);c157991_g1(K13495);c161229_g1(K00791);c162262_g1(K13495);c19850_g1(K00279);c20039_g1(K00279);c2025_g1(K13495);c24593_g1(K10760);c28682_g1(K13495);c29665_g1(K13495);c29927_g1(K13495);c40076_g1(K13495);c44875_g1(K13495);c45307_g1(K13495);c46799_g1(K13495);c50525_g1(K00791);c55317_g1(K13495);c57628_g1(K134…	ko00908.png
path:ko00740	Riboflavin metabolism	54	c101944_g1(K00793);c105034_g1(K02858);c108137_g1(K00505);c112423_g1(K14410);c120054_g1(K00953);c120419_g1(K11753);c120732_g1(K14394);c123245_g1(K00793);c123452_g1(K14652);c125313_g1(K00953);c128453_g1(K00953);c130011_g1(K14410);c130140_g1(K14394);c130227_g1(K14652);c130794_g1(K00505);c132335_g1(K14652);c136742_g1(K14410);c141481_g1(K14410);c144284_g1(K14410);c145998_g1(K11753);c146981_g1(K14394);…	ko00740.png
path:ko00521	Streptomycin biosynthesis	54	c100862_g1(K01858);c101754_g1(K00845);c106489_g1(K01092);c106861_g1(K01835);c111096_g1(K01835);c111537_g1(K00010);c112388_g1(K00845);c113626_g1(K00844);c115667_g1(K00010);c118603_g1(K01835);c124654_g1(K01835);c127241_g1(K00844);c131086_g1(K00844);c131177_g1(K01092);c131254_g1(K00844);c134204_g1(K01092);c134977_g1(K01835);c139048_g1(K01835);c141264_g1(K01858);c141655_g1(K00844);c141862_g1(K00844);…	ko00521.png
path:ko05221	Acute myeloid leukemia	52	c100045_g1(K04368);c100695_g1(K07827);c101611_g1(K04491);c103337_g1(K11224);c103615_g1(K04364);c105937_g1(K04456);c106278_g1(K07203);c107163_g1(K04371);c108147_g1(K07205);c108731_g1(K04456);c110197_g1(K00922);c110301_g1(K04491);c111926_g1(K04456);c112413_g1(K07203);c115442_g1(K07205);c120920_g1(K07203);c123616_g1(K04688);c125603_g1(K07827);c126430_g1(K07203);c131081_g1(K04688);c136685_g1(K04371);…	ko05221.png
path:ko05216	Thyroid cancer	52	c100045_g1(K04368);c100695_g1(K07827);c101611_g1(K04491);c107163_g1(K04371);c110301_g1(K04491);c110364_g1(K02105);c114954_g1(K09291);c11522_g1(K09290);c115896_g1(K09290);c125603_g1(K07827);c129730_g1(K08525);c131347_g1(K02105);c136685_g1(K04371);c139461_g1(K09291);c139714_g1(K02105);c139872_g1(K02105);c140183_g1(K02105);c140408_g1(K02105);c142862_g1(K02105);c14305_g1(K04371);c14733_g1(K09288);c14…	ko05216.png
path:ko04622	RIG-I-like receptor signaling pathway	51	c101507_g1(K09578);c103354_g1(K00863);c104914_g1(K11594);c105474_g1(K09578);c107144_g1(K00863);c107918_g1(K05410);c108421_g1(K04441);c119064_g1(K04441);c122556_g1(K04440);c124608_g1(K05410);c130916_g1(K00863);c131480_g1(K12646);c134480_g1(K11594);c135928_g1(K04440);c137312_g1(K08339);c137892_g1(K00863);c138286_g1(K04441);c142004_g1(K07210);c142794_g1(K00863);c146332_g1(K08336);c149426_g1(K11594);…	ko04622.png
path:ko00604	Glycosphingolipid biosynthesis - ganglio series	49	c102644_g1(K12373);c105265_g1(K12309);c105606_g1(K12373);c107006_g1(K12373);c107171_g1(K12373);c108483_g1(K12373);c110054_g1(K12373);c113885_g1(K12373);c115601_g1(K12373);c115925_g1(K12309);c118118_g1(K12309);c119753_g1(K12373);c123739_g1(K12373);c127905_g1(K03372);c128989_g1(K12373);c134740_g1(K03372);c134869_g1(K03372);c136171_g1(K12373);c136201_g1(K12373);c137054_g1(K12309);c141279_g1(K12373);…	ko00604.png
path:ko00196	Photosynthesis - antenna proteins	49	c102922_g1(K02096);c103778_g1(K02096);c118860_g1(K08915);c125385_g1(K08914);c131701_g1(K08916);c155254_g1(K08914);c157734_g1(K02288);c28143_g1(K08914);c31697_g1(K08912);c3380_g2(K08908);c37426_g1(K08915);c47381_g1(K08913);c48240_g1(K08908);c48978_g1(K08912);c49632_g1(K08914);c50807_g1(K08907);c53873_g1(K08908);c5659_g1(K08914);c56625_g1(K08910);c56682_g1(K08915);c57211_g1(K08907);c57233_g1(K08916…	ko00196.png
path:ko00945	Stilbenoid, diarylheptanoid and gingerol biosynthesis	49	c105239_g1(K00487);c107281_g1(K13065);c109704_g1(K13065);c112925_g1(K09754);c12846_g1(K00588);c131273_g1(K00588);c13485_g1(K00517);c13657_g1(K09754);c140966_g1(K00588);c14795_g1(K13065);c20902_g1(K00517);c2679_g1(K00487);c28738_g1(K09754);c34432_g1(K00588);c42601_g1(K13065);c4378_g1(K00487);c45114_g1(K00517);c48058_g1(K13065);c48922_g1(K13065);c54489_g1(K13065);c61231_g1(K00588);c67914_g1(K09754)…	ko00945.png
path:ko00550	Peptidoglycan biosynthesis	47	c100423_g1(K03980);c102942_g1(K03980);c107123_g1(K01000);c108851_g1(K07259);c116199_g1(K00790);c118444_g1(K01928);c118683_g1(K02563);c119062_g1(K07259);c119079_g1(K01929);c121768_g1(K03587);c124344_g1(K00075);c125206_g1(K01921);c126424_g1(K01925);c129206_g1(K01928);c129633_g1(K03587);c129683_g1(K00790);c134615_g1(K07259);c135361_g1(K01921);c135446_g1(K03587);c137771_g1(K02563);c139301_g1(K00075);…	ko00550.png
path:ko04122	Sulfur relay system	47	c101424_g1(K03639);c105154_g1(K04487);c106232_g1(K04487);c107761_g1(K03635);c108192_g1(K14169);c108346_g1(K12161);c112382_g1(K14171);c113059_g1(K14168);c113713_g1(K14168);c113871_g1(K14169);c117541_g1(K14168);c119546_g1(K04487);c121866_g1(K03639);c123019_g1(K03154);c123901_g1(K03639);c124776_g1(K11996);c127353_g1(K04487);c129216_g1(K03639);c131154_g1(K04487);c131793_g1(K03635);c132768_g1(K03637);…	ko04122.png
path:ko00591	Linoleic acid metabolism	46	c100523_g1(K00100);c103723_g1(K00100);c107549_g1(K00454);c107943_g1(K00100);c113341_g1(K16343);c114638_g1(K16343);c115486_g1(K00454);c120408_g1(K00100);c121555_g1(K01047);c124282_g1(K07418);c124441_g1(K00100);c124795_g1(K16343);c129989_g1(K00100);c131835_g1(K00100);c132132_g1(K16343);c137306_g1(K16343);c143829_g1(K15718);c143896_g1(K00100);c144579_g1(K01047);c147576_g1(K01047);c154178_g1(K15718);…	ko00591.png
path:ko04013	MAPK signaling pathway - fly	46	c100045_g1(K04368);c100695_g1(K07827);c103615_g1(K04364);c10645_g1(K12380);c106740_g1(K04361);c107163_g1(K04371);c109823_g1(K02678);c111197_g1(K03211);c113098_g1(K02644);c113822_g1(K12380);c116332_g1(K12378);c122255_g1(K12377);c125603_g1(K07827);c1337_g1(K02644);c136685_g1(K04371);c137570_g1(K07293);c14305_g1(K04371);c14465_g1(K04361);c148447_g1(K12380);c150491_g1(K03211);c152220_g1(K04371);c1533…	ko04013.png
path:ko05218	Melanoma	46	c100045_g1(K04368);c100695_g1(K07827);c105937_g1(K04456);c106740_g1(K04361);c107163_g1(K04371);c108731_g1(K04456);c108943_g1(K02089);c110197_g1(K00922);c111926_g1(K04456);c115926_g1(K09389);c125603_g1(K07827);c132109_g1(K09389);c136685_g1(K04371);c139709_g1(K00922);c141196_g1(K06620);c14149_g1(K00922);c14184_g1(K01110);c14305_g1(K04371);c14465_g1(K04361);c152220_g1(K04371);c15337_g1(K07827);c1535…	ko05218.png
path:ko00904	Diterpenoid biosynthesis	45	c100662_g1(K04121);c10807_g1(K04121);c112292_g1(K04120);c129620_g1(K04121);c14345_g1(K04125);c158591_g1(K04123);c18041_g1(K04125);c22431_g1(K04125);c22970_g1(K05282);c32795_g1(K04123);c36486_g1(K04123);c3802_g1(K04123);c45525_g1(K04125);c51210_g1(K04123);c53821_g1(K12929);c54573_g1(K04120);c56307_g1(K04123);c56746_g1(K17961);c61665_g1(K04125);c65870_g1(K05282);c67917_g1(K04120);c69081_g1(K04121);…	ko00904.png
path:ko00750	Vitamin B6 metabolism	45	c101809_g1(K08681);c102664_g1(K00831);c104525_g1(K00275);c106480_g1(K00275);c107847_g1(K01733);c107889_g1(K00275);c110093_g1(K00831);c110236_g1(K00831);c110539_g1(K00831);c110559_g1(K06215);c113744_g1(K13248);c121251_g1(K06215);c124897_g1(K00868);c126615_g1(K01733);c129289_g1(K00868);c130392_g1(K00868);c136865_g1(K00831);c146175_g1(K00831);c146460_g1(K06215);c14815_g1(K00831);c149594_g1(K00868);c…	ko00750.png
path:ko05219	Bladder cancer	43	c100045_g1(K04368);c100695_g1(K07827);c101852_g1(K01388);c106740_g1(K04361);c107163_g1(K04371);c108943_g1(K02089);c112439_g1(K00758);c115926_g1(K09389);c115944_g1(K16857);c116773_g1(K00758);c123904_g1(K08803);c125603_g1(K07827);c132109_g1(K09389);c136685_g1(K04371);c141196_g1(K06620);c14305_g1(K04371);c143079_g1(K00758);c14465_g1(K04361);c152220_g1(K04371);c15337_g1(K07827);c158751_g1(K04361);c15…	ko05219.png
path:ko00072	Synthesis and degradation of ketone bodies	40	c104842_g1(K00626);c107562_g1(K00626);c107635_g1(K00626);c108577_g1(K00626);c109993_g1(K00626);c112157_g1(K00626);c114703_g1(K00626);c114744_g1(K01641);c115033_g1(K00626);c122976_g1(K00626);c124844_g1(K00626);c127177_g1(K00626);c130214_g1(K01641);c130899_g1(K01641);c133215_g1(K01641);c133590_g1(K01641);c134887_g1(K01027);c135128_g1(K01641);c139053_g1(K00626);c143647_g1(K01027);c144343_g1(K01641);…	ko00072.png
path:ko04630	Jak-STAT signaling pathway	39	c100255_g1(K04705);c102368_g1(K04498);c103337_g1(K11224);c103615_g1(K04364);c105937_g1(K04456);c108731_g1(K04456);c110197_g1(K00922);c111926_g1(K04456);c119225_g1(K04705);c125701_g1(K04498);c128348_g1(K04447);c132240_g1(K04703);c132248_g1(K04498);c137570_g1(K07293);c139709_g1(K00922);c14149_g1(K00922);c143091_g1(K04447);c145965_g1(K04700);c147292_g1(K04498);c151810_g1(K11224);c15186_g1(K04705);c1…	ko04630.png
path:ko02060	Phosphotransferase system (PTS)	39	c107215_g1(K02769);c107299_g1(K02774);c107818_g1(K02803);c108012_g1(K02800);c110209_g1(K02804);c112480_g1(K02804);c118785_g1(K02810);c119290_g1(K02773);c122525_g1(K02777);c123889_g1(K02778);c123960_g1(K02768);c125357_g1(K02800);c125943_g1(K03475);c127774_g1(K02781);c129993_g1(K02755);c130307_g1(K02775);c131438_g1(K02756);c132879_g1(K02759);c135165_g1(K02777);c138094_g1(K02804);c138242_g1(K02800);…	ko02060.png
path:ko01051	Biosynthesis of ansamycins	37	c102416_g1(K00615);c105230_g1(K00615);c107682_g1(K00615);c118539_g1(K00615);c124379_g1(K00615);c127598_g1(K00615);c128899_g1(K00615);c129749_g1(K00615);c13147_g1(K00615);c140915_g1(K00615);c143274_g1(K00615);c144803_g1(K00615);c144842_g1(K00615);c146467_g1(K00615);c148063_g1(K00615);c148402_g1(K00615);c149852_g1(K00615);c152346_g1(K00615);c156409_g1(K00615);c159857_g1(K00615);c161940_g1(K00615);c…	ko01051.png
path:ko04640	Hematopoietic cell lineage	37	c100566_g1(K11140);c100808_g1(K11140);c102866_g1(K11140);c105899_g1(K11140);c106175_g1(K06856);c110024_g1(K11140);c111436_g1(K11140);c113319_g1(K11140);c115036_g1(K11140);c118140_g1(K11140);c118778_g1(K11140);c123066_g1(K11140);c123155_g1(K11140);c131223_g1(K11140);c134644_g1(K11140);c138018_g1(K11140);c141486_g1(K11140);c144969_g1(K11140);c148954_g1(K11140);c150589_g1(K11140);c156887_g1(K11140);…	ko04640.png
path:ko04740	Olfactory transduction	36	c102885_g1(K04345);c110922_g1(K07376);c121182_g1(K07376);c121476_g1(K07376);c129422_g1(K04952);c13764_g1(K02183);c13901_g1(K02183);c143974_g1(K08043);c148083_g1(K04345);c154965_g1(K02183);c157360_g1(K04345);c157406_g1(K02183);c157620_g1(K04345);c160199_g1(K04515);c160788_g1(K02183);c161562_g1(K04345);c161999_g1(K02183);c162425_g1(K04345);c17926_g1(K02183);c19009_g1(K02183);c20818_g1(K02183);c2494…	ko04740.png
path:ko04744	Phototransduction	35	c102576_g1(K04536);c119249_g1(K04536);c119300_g1(K04536);c126074_g1(K04439);c129422_g1(K04952);c137034_g1(K04536);c13764_g1(K02183);c13901_g1(K02183);c146071_g1(K04536);c151120_g1(K04250);c154835_g1(K04536);c154965_g1(K02183);c157406_g1(K02183);c160788_g1(K02183);c161999_g1(K02183);c1725_g1(K04536);c17926_g1(K02183);c19009_g1(K02183);c20818_g1(K02183);c2163_g1(K04250);c38460_g1(K02183);c54286_g1(…	ko04744.png
path:ko04977	Vitamin digestion and absorption	35	c101985_g1(K14610);c104402_g1(K01435);c104977_g1(K05665);c105123_g1(K14610);c108983_g1(K14616);c110001_g1(K14616);c116946_g1(K14073);c125243_g1(K05665);c128533_g1(K01435);c131373_g1(K14073);c134424_g1(K14073);c139198_g1(K14073);c141417_g1(K01435);c143693_g1(K14610);c145257_g1(K14610);c154845_g1(K14073);c154950_g1(K14620);c157421_g1(K05665);c157896_g1(K14610);c159859_g1(K08757);c159899_g1(K05665);…	ko04977.png
path:ko04913	Ovarian steroidogenesis	34	c100938_g1(K12473);c101115_g1(K04526);c102885_g1(K04345);c111071_g1(K11987);c113705_g1(K04632);c115767_g1(K08045);c116466_g1(K07408);c119094_g1(K08042);c124282_g1(K07418);c125968_g1(K04632);c143043_g1(K07408);c143974_g1(K08043);c148083_g1(K04345);c148374_g1(K04632);c150452_g1(K08045);c152465_g1(K08045);c153557_g1(K07408);c155658_g1(K04526);c157360_g1(K04345);c157620_g1(K04345);c158532_g1(K08045);…	ko04913.png
path:ko00281	Geraniol degradation	31	c101116_g1(K00257);c103744_g1(K00257);c104160_g1(K00632);c109227_g1(K00632);c111201_g1(K00022);c111677_g1(K00632);c113037_g1(K00632);c113609_g1(K00632);c116604_g1(K00257);c121428_g1(K00632);c127370_g1(K00632);c127999_g1(K01692);c131435_g1(K00022);c132471_g1(K01692);c133492_g1(K13775);c138351_g1(K00257);c140281_g1(K00257);c140773_g1(K01041);c141238_g1(K00022);c141739_g1(K13775);c145604_g1(K01692);…	ko00281.png
path:ko00660	C5-Branched dibasic acid metabolism	30	c106612_g1(K01846);c1148_g1(K01652);c116275_g1(K01902);c124246_g1(K01652);c124509_g1(K01652);c133139_g1(K01703);c133236_g1(K00052);c150410_g1(K01703);c152_g1(K01902);c152_g2(K01903);c154269_g1(K00052);c156216_g1(K01846);c157038_g1(K01902);c159660_g1(K00052);c162491_g1(K01902);c24620_g1(K01652);c37900_g1(K01846);c41120_g1(K01652);c48016_g2(K00052);c58532_g1(K01652);c67855_g1(K01652);c73135_g1(K016…	ko00660.png
path:ko00120	Primary bile acid biosynthesis	30	c107814_g1(K12405);c117930_g1(K08764);c118277_g1(K12405);c119794_g1(K08764);c123651_g1(K12405);c125230_g1(K12405);c135060_g1(K12405);c135717_g1(K12405);c137908_g1(K12405);c138748_g1(K12405);c139877_g1(K12405);c140663_g1(K08764);c144087_g1(K08764);c151664_g1(K01796);c151730_g1(K12405);c152422_g1(K08764);c154461_g1(K08764);c154884_g1(K12405);c18507_g1(K08764);c3304_g1(K08764);c33368_g1(K12405);c378…	ko00120.png
path:ko00944	Flavone and flavonol biosynthesis	29	c111634_g1(K05279);c113895_g1(K13272);c116740_g1(K01195);c121591_g1(K01195);c131576_g1(K01195);c137919_g1(K01195);c140182_g1(K01195);c143993_g1(K01195);c145896_g1(K01195);c153059_g1(K01195);c153814_g1(K01195);c24194_g1(K05279);c45543_g1(K05279);c49996_g1(K05280);c50828_g1(K01195);c55120_g1(K05280);c55920_g1(K13272);c64425_g1(K05279);c73029_g1(K13272);c73405_g1(K05279);c74553_g1(K05280);c86917_g1(…	ko00944.png
path:ko00981	Insect hormone biosynthesis	29	c102083_g1(K10720);c103968_g1(K10718);c113683_g1(K10719);c117719_g1(K10721);c120259_g1(K10720);c120768_g1(K10721);c123503_g1(K10719);c123767_g1(K10719);c129_g1(K10719);c132431_g1(K10719);c136427_g1(K14985);c137773_g1(K10721);c139806_g1(K10718);c143875_g1(K10723);c146277_g1(K14985);c146510_g1(K14985);c148965_g1(K14938);c154037_g1(K10724);c161000_g1(K14985);c19896_g1(K10719);c33700_g1(K10719);c6520…	ko00981.png
path:ko00514	Other types of O-glycan biosynthesis	29	c102286_g1(K13667);c102854_g1(K09667);c103125_g1(K09667);c103549_g1(K13675);c108416_g1(K00728);c112298_g1(K03691);c112964_g1(K00728);c115452_g1(K03691);c118462_g1(K07968);c121592_g1(K00728);c123947_g1(K07968);c124116_g1(K03691);c133299_g1(K09667);c144405_g1(K09667);c148307_g1(K11703);c157642_g1(K11703);c162114_g1(K13676);c23914_g1(K00728);c33164_g1(K13667);c4444_g1(K03663);c81593_g1(K09667);c8321…	ko00514.png
path:ko00909	Sesquiterpenoid and triterpenoid biosynthesis	29	c1026_g1(K15813);c108413_g1(K00801);c109476_g1(K14181);c137226_g1(K00511);c140523_g1(K00801);c150835_g1(K15813);c154102_g1(K06045);c32551_g1(K15803);c35858_g1(K15803);c40671_g1(K15793);c45926_g1(K15803);c53164_g1(K15803);c58672_g1(K15813);c67679_g1(K15803);c69267_g1(K15793);c73653_g1(K15891);c73810_g1(K00511);c74099_g1(K15813);c75603_g1(K15803);c76509_g1(K14181);c88901_g1(K15793);c89077_g1(K15803…	ko00909.png
path:ko00965	Betalain biosynthesis	24	c100171_g1(K01593);c106465_g1(K00545);c108137_g1(K00505);c109877_g1(K00545);c114253_g1(K01593);c118144_g1(K01593);c130794_g1(K00505);c130880_g1(K15777);c131596_g1(K00545);c13411_g1(K15777);c156085_g1(K01593);c16351_g1(K15777);c22957_g1(K15777);c26039_g1(K00505);c4088_g1(K01593);c47833_g1(K00505);c52612_g1(K01593);c52612_g2(K01593);c65564_g1(K00505);c65564_g2(K00505);c84181_g1(K15777);c9055_g1(K00…	ko00965.png
path:ko00440	Phosphonate and phosphinate metabolism	24	c104593_g1(K00967);c107009_g1(K00968);c108933_g1(K00967);c113886_g1(K00993);c115420_g1(K00994);c122692_g1(K00993);c12348_g1(K00968);c141309_g1(K00993);c157614_g1(K00968);c157653_g1(K00968);c23882_g1(K00968);c35237_g1(K00968);c42973_g1(K00119);c43056_g1(K00967);c44745_g1(K00967);c5989_g1(K00119);c68659_g1(K00119);c81907_g1(K00968);c83303_g1(K00968);c87749_g4(K00967);c8940_g1(K00968);c93883_g3(K009…	ko00440.png
path:ko00363	Bisphenol degradation	23	c100523_g1(K00100);c102833_g1(K01066);c103723_g1(K00100);c107943_g1(K00100);c120408_g1(K00100);c124441_g1(K00100);c126029_g1(K01066);c129989_g1(K00100);c131835_g1(K00100);c13485_g1(K00517);c143896_g1(K00100);c154471_g1(K00100);c157837_g1(K00100);c162195_g1(K00100);c20902_g1(K00517);c21897_g1(K00100);c23140_g1(K00100);c45114_g1(K00517);c55753_g1(K01066);c5740_g1(K00100);c83027_g1(K00517);c83027_g2…	ko00363.png
path:ko03450	Non-homologous end-joining	23	c100308_g1(K04799);c104316_g1(K10866);c107305_g1(K10885);c111637_g1(K04799);c112368_g1(K06642);c113737_g1(K06642);c116030_g1(K10885);c126477_g1(K10885);c128254_g1(K04799);c135438_g1(K03512);c138919_g1(K10777);c32989_g1(K10777);c41966_g1(K10884);c4729_g1(K04799);c69226_g1(K10884);c70795_g1(K03512);c73204_g1(K10777);c76819_g1(K04799);c83672_g1(K10865);c87467_g1(K10885);c87467_g2(K10885);c88024_g1(K…	ko03450.png
path:ko04742	Taste transduction	23	c102576_g1(K04536);c102885_g1(K04345);c113705_g1(K04632);c119249_g1(K04536);c119300_g1(K04536);c125968_g1(K04632);c137034_g1(K04536);c146071_g1(K04536);c148083_g1(K04345);c148374_g1(K04632);c154835_g1(K04536);c156724_g1(K04547);c157360_g1(K04345);c157620_g1(K04345);c160716_g1(K04632);c161562_g1(K04345);c162425_g1(K04345);c1725_g1(K04536);c24944_g1(K04345);c38470_g1(K04547);c40632_g1(K04547);c8039…	ko04742.png
path:ko04514	Cell adhesion molecules (CAMs)	22	c110557_g1(K06491);c118873_g1(K05695);c119929_g1(K06584);c123381_g1(K06816);c126864_g1(K06757);c128488_g1(K06491);c128660_g1(K06816);c131787_g1(K06757);c139251_g1(K06816);c140411_g1(K06087);c140971_g1(K05719);c141218_g1(K05719);c142703_g1(K16336);c143712_g1(K06816);c147935_g1(K06816);c148537_g1(K06766);c149294_g1(K06816);c155260_g1(K16336);c155470_g1(K06816);c158140_g1(K16338);c60361_g1(K05719);c…	ko04514.png
path:ko00471	D-Glutamine and D-glutamate metabolism	22	c105807_g1(K01776);c110840_g1(K00261);c116541_g1(K00261);c119655_g1(K00261);c126424_g1(K01925);c139300_g1(K01776);c145723_g1(K00261);c147179_g1(K00261);c149142_g1(K01925);c154685_g1(K00261);c161106_g1(K00261);c163416_g1(K00261);c38315_g1(K00261);c70599_g1(K00261);c71574_g1(K00261);c75360_g1(K00261);c79704_g1(K00261);c90207_g1(K00261);c96238_g1(K00261);c969_g1(K00261);c97233_g1(K01924);c98356_g1(K…	ko00471.png
path:ko00785	Lipoic acid metabolism	22	c102227_g1(K03644);c104712_g1(K03644);c108812_g1(K10105);c111216_g1(K10105);c111222_g1(K03801);c125835_g1(K10105);c129047_g1(K03644);c132681_g1(K03644);c132960_g1(K03644);c135796_g1(K10105);c138431_g1(K03644);c142592_g1(K10105);c142923_g1(K10105);c153154_g1(K03801);c162463_g1(K03801);c25085_g1(K10105);c35146_g1(K10105);c57312_g1(K03801);c57948_g1(K03644);c85240_g1(K03644);c90940_g1(K03644);c94464…	ko00785.png
path:ko00401	Novobiocin biosynthesis	22	c107483_g1(K00817);c113432_g1(K00817);c128653_g1(K04517);c137768_g1(K00817);c141059_g1(K04517);c141127_g1(K04517);c141528_g1(K11358);c158176_g1(K00817);c159417_g1(K00815);c161249_g1(K00817);c161493_g1(K00817);c21214_g1(K00815);c55915_g1(K00815);c58415_g1(K00815);c58494_g1(K00815);c81831_g1(K00815);c83755_g1(K00815);c83755_g2(K00815);c86751_g1(K00815);c87843_g2(K00817);c90516_g1(K00815);c93628_g1(…	ko00401.png
path:ko00902	Monoterpenoid biosynthesis	21	c25178_g1(K18108);c44045_g1(K18108);c48730_g1(K18108);c49942_g1(K15095);c52118_g1(K07385);c58765_g1(K15095);c65160_g1(K15086);c68305_g1(K18108);c72639_g1(K15095);c81414_g1(K18108);c87240_g1(K18108);c87240_g2(K18108);c8744_g1(K07385);c87656_g2(K15095);c87656_g3(K15095);c92596_g1(K18108);c92674_g2(K15095);c92796_g1(K18108);c92796_g3(K18108);c92796_g5(K18108);c94103_g1(K18108)	ko00902.png
path:ko00253	Tetracycline biosynthesis	21	c117172_g1(K11263);c142431_g1(K01961);c144695_g1(K01962);c147062_g1(K01962);c150597_g1(K11263);c158222_g1(K02160);c26731_g1(K01961);c35086_g1(K01961);c37832_g1(K02160);c64181_g1(K01962);c68857_g1(K01962);c70368_g1(K01962);c72764_g1(K02160);c76928_g1(K02160);c81153_g1(K02160);c84996_g1(K01962);c86804_g1(K01962);c87559_g1(K01963);c88397_g1(K01962);c89465_g2(K01962);c92183_g1(K01962)	ko00253.png
path:ko00312	beta-Lactam resistance	19	c100122_g1(K15580);c102967_g1(K17836);c107083_g1(K15580);c107424_g1(K17836);c118312_g1(K15582);c121768_g1(K03587);c125300_g1(K15582);c129633_g1(K03587);c133859_g1(K01207);c135446_g1(K03587);c141258_g1(K03587);c143202_g1(K01207);c143983_g1(K10823);c152293_g1(K01207);c152747_g1(K03587);c159647_g1(K03587);c37644_g1(K05366);c96375_g1(K05366);c98619_g1(K15581)	ko00312.png
path:ko00534	Glycosaminoglycan biosynthesis - heparan sulfate / heparin	19	c105226_g1(K00771);c109007_g1(K02370);c119126_g1(K01793);c119845_g1(K02366);c133171_g1(K02514);c140963_g1(K02577);c144026_g1(K02366);c145748_g1(K02577);c156517_g1(K02513);c156790_g1(K02513);c157659_g1(K02370);c160220_g1(K00771);c22050_g1(K02577);c61373_g1(K02367);c7347_g1(K02367);c90684_g2(K00771);c94275_g1(K02366);c94275_g3(K02366);c96556_g1(K02366)	ko00534.png
path:ko00254	Aflatoxin biosynthesis	18	c103925_g1(K11262);c104597_g1(K11262);c112592_g1(K11262);c115614_g1(K11262);c123002_g1(K11262);c123136_g1(K11262);c124382_g1(K11262);c132063_g1(K11262);c135387_g1(K11262);c144122_g1(K11262);c147835_g1(K11262);c150253_g1(K11262);c158023_g1(K11262);c161366_g1(K11262);c162226_g1(K11262);c64701_g1(K11262);c69586_g1(K11262);c87725_g2(K11262)	ko00254.png
path:ko05143	African trypanosomiasis	18	c104330_g1(K00463);c106175_g1(K06856);c114270_g1(K00463);c11733_g1(K04634);c119488_g1(K13537);c123195_g1(K00463);c135980_g1(K04634);c141566_g1(K04729);c144832_g1(K05858);c156144_g1(K05858);c159859_g1(K08757);c2215_g1(K05858);c2903_g1(K04634);c39603_g1(K05858);c57355_g1(K01354);c65729_g1(K01392);c91721_g2(K01404);c98318_g1(K04634)	ko05143.png
path:ko00512	Mucin type O-Glycan biosynthesis	18	c101478_g1(K00710);c105303_g1(K00710);c108130_g1(K00710);c113170_g1(K00710);c114377_g1(K00710);c119729_g1(K00710);c130922_g1(K00710);c131779_g1(K00731);c133398_g1(K00710);c144748_g1(K00710);c149670_g1(K00710);c151619_g1(K00710);c160667_g1(K00710);c162306_g1(K00710);c4897_g1(K00710);c58893_g1(K00710);c94765_g1(K00710);c97088_g1(K00731)	ko00512.png
path:ko00524	Butirosin and neomycin biosynthesis	17	c101754_g1(K00845);c112388_g1(K00845);c113626_g1(K00844);c127241_g1(K00844);c131086_g1(K00844);c131254_g1(K00844);c141655_g1(K00844);c141862_g1(K00844);c142118_g1(K00844);c35582_g1(K00845);c62986_g1(K00844);c71168_g1(K00844);c75444_g1(K00844);c91661_g1(K00844);c93463_g1(K00844);c93463_g2(K00844);c98275_g1(K00844)	ko00524.png
path:ko05144	Malaria	17	c104964_g1(K04550);c106908_g1(K04659);c111781_g1(K04550);c115944_g1(K16857);c120474_g1(K04659);c128275_g1(K04550);c139523_g1(K04550);c141566_g1(K04729);c142703_g1(K16336);c142717_g1(K04659);c155260_g1(K16336);c37423_g1(K04659);c52362_g1(K04659);c66308_g1(K04550);c8488_g1(K04659);c97906_g1(K13850);c99426_g1(K06508)	ko05144.png
path:ko00643	Styrene degradation	17	c104749_g1(K01426);c110464_g1(K01426);c126656_g1(K01501);c127792_g1(K01800);c135255_g1(K01555);c136027_g1(K01555);c141099_g1(K01501);c144860_g1(K01555);c157107_g1(K01426);c3244_g1(K01555);c38444_g1(K01800);c43193_g1(K01800);c72629_g1(K01800);c7708_g1(K01555);c7845_g1(K01555);c81409_g1(K01555);c81410_g1(K00451)	ko00643.png
path:ko00905	Brassinosteroid biosynthesis	16	c116659_g1(K12639);c131069_g1(K15639);c132924_g1(K12639);c37792_g1(K09591);c43499_g1(K12639);c60350_g1(K12640);c66661_g1(K09587);c75139_g1(K09591);c77701_g1(K12640);c78649_g3(K09587);c79776_g1(K09591);c81284_g1(K09588);c81573_g1(K15639);c84063_g1(K12637);c88345_g1(K12639);c88381_g1(K15639)	ko00905.png
path:ko02030	Bacterial chemotaxis	15	c101679_g1(K03776);c102225_g1(K03776);c104667_g1(K03406);c106709_g1(K03406);c108555_g1(K02556);c113940_g1(K03408);c126342_g1(K03407);c144387_g1(K03407);c149539_g1(K03413);c15359_g1(K10439);c157002_g1(K03412);c160354_g1(K03413);c160953_g1(K03406);c21593_g1(K03776);c22278_g1(K03407)	ko02030.png
path:ko04060	Cytokine-cytokine receptor interaction	13	c106740_g1(K04361);c121229_g1(K13578);c124739_g1(K04674);c128180_g1(K16621);c134624_g1(K05096);c137910_g1(K16621);c14465_g1(K04361);c150341_g1(K13578);c152557_g1(K04662);c154281_g1(K16621);c158751_g1(K04361);c96080_g1(K16621);c99238_g1(K13578)	ko04060.png
path:ko05033	Nicotine addiction	12	c112119_g1(K05208);c142782_g1(K15015);c160662_g1(K15015);c161598_g1(K05208);c49600_g1(K15015);c57529_g1(K15015);c66779_g1(K15015);c73956_g1(K15015);c81254_g1(K15015);c85013_g1(K15015);c85771_g1(K15015);c97825_g1(K05208)	ko05033.png
path:ko05340	Primary immunodeficiency	12	c105441_g1(K16056);c106175_g1(K06856);c128596_g1(K03648);c132575_g1(K01488);c135201_g1(K16056);c142004_g1(K07210);c152180_g1(K01488);c153379_g1(K16056);c22518_g1(K01488);c71090_g1(K01488);c79492_g1(K03648);c96566_g1(K03648)	ko05340.png
path:ko04711	Circadian rhythm - fly	10	c106396_g1(K03083);c118423_g1(K12114);c132078_g1(K12114);c134792_g1(K02296);c158158_g1(K03083);c62423_g1(K03083);c70091_g2(K03083);c84017_g1(K03083);c95433_g1(K03083);c97063_g1(K03083)	ko04711.png
path:ko00232	Caffeine metabolism	9	c104760_g1(K00106);c127436_g1(K00106);c145457_g1(K00106);c146871_g1(K00365);c148449_g1(K00106);c148865_g1(K00106);c49332_g1(K00365);c58694_g1(K00365);c79215_g1(K00106)	ko00232.png
path:ko00532	Glycosaminoglycan biosynthesis - chondroitin sulfate / dermatan sulfate	9	c100625_g1(K13499);c105226_g1(K00771);c13031_g1(K00747);c145898_g1(K13499);c158925_g1(K00747);c160220_g1(K00771);c21881_g1(K13499);c63117_g1(K13499);c90684_g2(K00771)	ko00532.png
path:ko00361	Chlorocyclohexane and chlorobenzene degradation	8	c105298_g1(K01061);c109340_g1(K01856);c116547_g1(K00224);c137426_g1(K01561);c162467_g1(K01560);c17665_g1(K01061);c61351_g1(K01061);c85878_g1(K01061)	ko00361.png
path:ko00473	D-Alanine metabolism	8	c125206_g1(K01921);c129171_g1(K01775);c135361_g1(K01921);c145317_g1(K01921);c147065_g1(K01775);c159016_g1(K01775);c160373_g1(K01775);c99205_g1(K01921)	ko00473.png
path:ko00642	Ethylbenzene degradation	8	c104160_g1(K00632);c109227_g1(K00632);c111677_g1(K00632);c113037_g1(K00632);c113609_g1(K00632);c121428_g1(K00632);c127370_g1(K00632);c133796_g1(K00680)	ko00642.png
path:ko00901	Indole alkaloid biosynthesis	8	c100171_g1(K01593);c114253_g1(K01593);c118144_g1(K01593);c156085_g1(K01593);c4088_g1(K01593);c52612_g1(K01593);c52612_g2(K01593);c95304_g1(K01593)	ko00901.png
path:ko00540	Lipopolysaccharide biosynthesis	8	c104628_g1(K00748);c162738_g1(K01627);c70432_g1(K01627);c71115_g1(K02527);c76331_g1(K02535);c82630_g1(K00748);c83316_g1(K00979);c88819_g1(K00677)	ko00540.png
path:ko01053	Biosynthesis of siderophore group nonribosomal peptides	7	c100627_g1(K02552);c100765_g1(K02552);c105386_g1(K02552);c125129_g1(K02552);c128913_g1(K02552);c91216_g1(K02552);c97903_g1(K02552)	ko01053.png
path:ko04950	Maturity onset diabetes of the young	7	c101115_g1(K04526);c119570_g1(K08029);c120493_g1(K08031);c155658_g1(K04526);c161875_g1(K08031);c20514_g1(K06054);c99997_g1(K08031)	ko04950.png
path:ko00624	Polycyclic aromatic hydrocarbon degradation	7	c116547_g1(K00224);c13485_g1(K00517);c148481_g1(K00480);c20902_g1(K00517);c45114_g1(K00517);c83027_g1(K00517);c83027_g2(K00517)	ko00624.png
path:ko04610	Complement and coagulation cascades	6	c106953_g1(K01348);c11552_g1(K03900);c125940_g1(K01314);c125956_g1(K01314);c134759_g1(K04001);c8490_g1(K01321)	ko04610.png
path:ko02040	Flagellar assembly	5	c108555_g1(K02556);c12412_g1(K02402);c137675_g1(K02394);c144434_g1(K02411);c147253_g1(K02406)	ko02040.png
path:ko00364	Fluorobenzoate degradation	5	c105298_g1(K01061);c109340_g1(K01856);c17665_g1(K01061);c61351_g1(K01061);c85878_g1(K01061)	ko00364.png
path:ko00533	Glycosaminoglycan biosynthesis - keratan sulfate	5	c113422_g1(K00717);c118462_g1(K07968);c123947_g1(K07968);c132325_g1(K00741);c38529_g1(K00741)	ko00533.png
path:ko00601	Glycosphingolipid biosynthesis - lacto and neolacto series	5	c118462_g1(K07968);c123947_g1(K07968);c132325_g1(K00741);c38529_g1(K00741);c4444_g1(K03663)	ko00601.png
path:ko00623	Toluene degradation	5	c105298_g1(K01061);c109340_g1(K01856);c17665_g1(K01061);c61351_g1(K01061);c85878_g1(K01061)	ko00623.png
path:ko00942	Anthocyanin biosynthesis	4	c44814_g1(K12338);c73747_g1(K12338);c83076_g1(K12930);c90945_g2(K12338)	ko00942.png
path:ko00791	Atrazine degradation	4	c123313_g1(K14541);c128565_g1(K01428);c137471_g1(K01428);c141699_g1(K06035)	ko00791.png
path:ko00966	Glucosinolate biosynthesis	4	c73724_g1(K12153);c91388_g4(K12153);c92558_g1(K11820);c92866_g2(K12153)	ko00966.png
path:ko05321	Inflammatory bowel disease (IBD)	4	c102152_g1(K04448);c138541_g1(K04448);c14461_g1(K04500);c159001_g1(K04448)	ko05321.png
path:ko00311	Penicillin and cephalosporin biosynthesis	4	c102014_g1(K01060);c102967_g1(K17836);c107424_g1(K17836);c95561_g1(K01060)	ko00311.png
path:ko00523	Polyketide sugar unit biosynthesis	4	c116341_g1(K12451);c162240_g1(K00067);c67566_g1(K12451);c95889_g1(K00973)	ko00523.png
path:ko00472	D-Arginine and D-ornithine metabolism	3	c102252_g1(K17898);c112635_g1(K17898);c139277_g1(K17898)	ko00472.png
path:ko05150	Staphylococcus aureus infection	2	c106175_g1(K06856);c151622_g1(K14205)	ko05150.png
path:ko05330	Allograft rejection	1	c106175_g1(K06856)	ko05330.png
path:ko05310	Asthma	1	c106175_g1(K06856)	ko05310.png
path:ko05320	Autoimmune thyroid disease	1	c106175_g1(K06856)	ko05320.png
path:ko00351	DDT degradation	1	c116547_g1(K00224)	ko00351.png
path:ko00621	Dioxin degradation	1	c148481_g1(K00480)	ko00621.png
path:ko04672	Intestinal immune network for IgA production	1	c106175_g1(K06856)	ko04672.png
path:ko00633	Nitrotoluene degradation	1	c129543_g1(K10680)	ko00633.png
_g1(K00128);c79602_g1(K05605);c79623_g1(K00943);c79682_g1(K03146);c79704_g1(K00261);c79707_g1(K13510);c79745_g1(K01940);c79776_g1(K09591);c79815_g1(K00140);c79897_g1(K13832);c79948_g1(K01648);c79991_g1(K01623);c79993_g1(K15919);c80006_g1(K00854);c80016_g1(K00847);c80036_g1(K03934);c80065_g1(K02138);c80065_g2(K02138);c80100_g1(K17108);c80107_g1(K11816);c80107_g2(K11816);c80120_g1(K01057);c80126_g1…	ko01100.png
0);c91655_g1(K00766);c91661_g1(K00844);c91698_g1(K00128);c91707_g1(K01904);c91708_g1(K00939);c91721_g3(K14190);c91743_g1(K11778);c91765_g1(K01778);c91804_g1(K02291);c91817_g7(K00873);c91823_g1(K01568);c91891_g2(K01885);c91909_g2(K01772);c91920_g3(K12448);c92084_g1(K00826);c92108_g1(K04120);c92108_g2(K04120);c92108_g3(K04120);c92108_g4(K04120);c92108_g5(K04120);c92181_g3(K09754);c92183_g1(K01962);…	ko01110.png
c75204_g1(K00600);c75406_g1(K00025);c75444_g1(K00844);c75467_g1(K00873);c75611_g1(K01648);c75734_g1(K00863);c75799_g1(K01557);c75827_g1(K00850);c75868_g1(K00948);c75930_g1(K00122);c76316_g1(K00161);c7631_g1(K08738);c7632_g1(K01689);c76414_g1(K00026);c76436_g1(K14085);c76610_g1(K00033);c76725_g1(K01101);c76759_g1(K01689);c76759_g2(K01689);c76818_g1(K00001);c76824_g1(K00128);c76889_g1(K00029);c7690…	ko01120.png
5_g1(K02894);c69837_g1(K02929);c69897_g1(K02993);c69943_g1(K02866);c70093_g1(K02942);c70155_g1(K02921);c70155_g2(K02921);c701_g1(K02889);c70256_g1(K02993);c70256_g2(K02993);c70342_g1(K02981);c70373_g1(K02958);c70476_g1(K02959);c70634_g1(K02901);c70634_g2(K02901);c70634_g3(K02901);c70636_g1(K02947);c70636_g2(K02947);c70653_g1(K02893);c70691_g1(K02889);c70747_g2(K02879);c70823_g1(K02948);c71041_g1(…	ko03010.png
_g1(K00891);c154216_g1(K00012);c154235_g1(K00940);c154269_g1(K00052);c154300_g1(K00430);c15432_g1(K00658);c154340_g1(K01610);c154392_g1(K00873);c1543_g1(K00026);c154422_g1(K01698);c154453_g1(K14157);c154482_g1(K01658);c154503_g1(K01681);c154532_g1(K00326);c154581_g1(K00161);c154601_g1(K00164);c154603_g1(K00600);c154604_g1(K00873);c154617_g1(K01188);c154631_g1(K01756);c154674_g1(K01648);c154702_g1…
450_g1(K03842);c123452_g1(K14652);c123458_g1(K01588);c123468_g1(K01908);c123470_g1(K01254);c123482_g1(K10251);c12348_g1(K00968);c123507_g1(K01952);c123517_g1(K03961);c123585_g1(K02267);c123586_g1(K03961);c123592_g1(K03025);c123614_g1(K00059);c123623_g1(K01915);c123628_g1(K00819);c123631_g1(K02264);c123651_g1(K12405);c123677_g1(K10808);c123684_g1(K00053);c123710_g1(K03043);c123727_g1(K03878);c1237…
92);c146566_g1(K00626);c146572_g1(K00012);c146596_g1(K01000);c146604_g1(K17066);c146621_g1(K02138);c146632_g1(K00419);c146658_g1(K00525);c146700_g1(K01589);c146727_g1(K00764);c146728_g1(K01081);c146743_g1(K00700);c146760_g1(K00232);c146794_g1(K01649);c146800_g1(K12669);c146809_g1(K14468);c146817_g1(K08967);c146832_g1(K02267);c146840_g1(K00232);c146852_g1(K00658);c146860_g1(K00381);c146863_g1(K178…
248);c33235_g1(K06134);c33242_g1(K14153);c33245_g1(K02135);c33288_g1(K01051);c33368_g1(K12405);c33424_g1(K01578);c33426_g1(K11140);c33481_g1(K01915);c33485_g1(K12667);c33490_g1(K00688);c33496_g1(K02155);c33497_g1(K00949);c33512_g1(K15919);c33518_g1(K00029);c33539_g1(K02155);c33562_g1(K10258);c33577_g1(K13789);c33589_g1(K03948);c33595_g1(K01661);c33616_g1(K02150);c33629_g1(K15919);c33653_g1(K12668…
