# Supplementary material for: Transcriptomic analyses reveal biosynthetic genes related to rosmarinic acid in Dracocephalum tanguticum
Source: Sci Rep. 2017 Mar 6;7:74. doi: 10.1038/s41598-017-00078-y (PMC5428373; doi:10.1038/s41598-017-00078-y)
Supplement: Supplementary file 3 — Table S4 [file 41598_2017_78_MOESM3_ESM.csv]

ID	SSR nr.	SSR type	SSR	size	start	end	ssr_position
c100038_g1_i1	1	p3	(TTC)5	15	363	377	undetermined
c100048_g1_i1	1	p2	(GA)8	16	475	490	undetermined
c100051_g1_i1	1	p2	(AG)9	18	251	268	undetermined
c100078_g1_i1	1	p2	(GA)7	14	323	336	undetermined
c100082_g1_i1	1	p2	(AG)7	14	197	210	undetermined
c100168_g1_i1	1	p2	(GA)9	18	199	216	undetermined
c100311_g1_i1	2	p2	(TA)6	12	309	320	undetermined
c100673_g1_i1	1	p2	(GA)7	14	207	220	undetermined
c100867_g1_i1	1	p2	(CA)9	18	478	495	undetermined
c101194_g1_i1	1	p2	(TA)6	12	237	248	undetermined
c101234_g1_i1	1	p3	(ATG)5	15	256	270	undetermined
c10125_g1_i1	1	p3	(CCG)5	15	284	298	coding
c10129_g1_i1	2	p2	(CT)9	18	290	307	undetermined
c10131_g1_i1	1	p4	(CTTT)5	20	187	206	undetermined
c101524_g1_i1	1	p3	(TGA)6	18	194	211	undetermined
c101574_g1_i1	1	p3	(TAC)5	15	207	221	undetermined
c10168_g1_i2	1	p2	(AG)7	14	501	514	coding
c1017_g1_i1	3	p2	(GA)7	14	294	307	undetermined
c10171_g1_i1	2	p3	(GCG)5	15	481	495	coding
c101801_g1_i1	1	p3	(CTG)6	18	785	802	undetermined
c101847_g1_i1	1	p3	(GAC)5	15	309	323	coding
c10220_g1_i1	1	p2	(CA)6	12	234	245	undetermined
c102228_g1_i1	1	p3	(TGA)5	15	253	267	undetermined
c10233_g1_i1	1	p2	(AG)8	16	1578	1593	utr5
c10236_g1_i1	1	p2	(TG)8	16	235	250	undetermined
c102600_g1_i1	1	p2	(AG)6	12	232	243	undetermined
c102718_g1_i1	1	p3	(TAA)5	15	211	225	undetermined
c102808_g1_i1	1	p2	(GA)6	12	307	318	undetermined
c102867_g1_i1	1	p2	(TG)10	20	385	404	undetermined
c102935_g1_i1	1	p2	(CA)6	12	194	205	undetermined
c10296_g1_i1	1	p2	(GT)7	14	677	690	undetermined
c103113_g1_i1	1	p3	(TGA)5	15	312	326	undetermined
c103340_g1_i1	1	p3	(ATG)7	21	303	323	undetermined
c103496_g1_i1	1	p3	(GCC)5	15	576	590	coding
c103517_g1_i1	1	p3	(ACT)7	21	282	302	undetermined
c103645_g1_i1	1	p2	(GA)6	12	194	205	undetermined
c103771_g1_i1	1	p3	(GAT)6	18	260	277	undetermined
c103857_g1_i1	1	p3	(GGC)6	18	302	319	coding
c103885_g1_i1	2	p4	(AAAC)5	20	274	293	undetermined
c103969_g1_i1	1	p2	(AT)8	16	322	337	undetermined
c104190_g1_i1	1	p2	(TG)9	18	288	305	undetermined
c10430_g1_i1	1	p2	(GA)9	18	307	324	undetermined
c104536_g1_i1	1	p2	(AG)7	14	240	253	undetermined
c104603_g1_i1	1	p2	(TC)6	12	377	388	undetermined
c104866_g1_i1	1	p2	(TC)6	12	298	309	undetermined
c104868_g1_i1	1	p2	(TG)9	18	187	204	undetermined
c104914_g1_i1	1	p3	(GGC)5	15	211	225	coding
c10514_g1_i1	1	p2	(GA)8	16	298	313	undetermined
c105189_g1_i1	1	p2	(TG)9	18	211	228	undetermined
c10521_g1_i1	1	p3	(GCT)7	21	559	579	undetermined
c105311_g1_i1	1	p2	(AC)6	12	283	294	undetermined
c105366_g1_i1	1	p2	(AG)9	18	297	314	coding
c105373_g1_i1	1	p2	(AG)9	18	191	208	undetermined
c105394_g1_i1	1	p2	(CA)8	16	248	263	coding
c105421_g1_i1	1	p2	(GA)6	12	203	214	undetermined
c105465_g1_i1	1	p3	(CGA)7	21	205	225	undetermined
c105467_g1_i1	1	p2	(GT)8	16	227	242	undetermined
c105474_g1_i1	1	p2	(AG)7	14	207	220	undetermined
c105623_g1_i1	1	p3	(CAG)5	15	312	326	coding
c105722_g1_i1	1	p2	(AG)8	16	202	217	undetermined
c105826_g1_i1	1	p2	(AG)8	16	304	319	undetermined
c105851_g1_i1	1	p2	(TA)7	14	201	214	undetermined
c105882_g1_i1	1	p3	(TCT)5	15	190	204	undetermined
c10590_g1_i2	1	p2	(CT)9	18	401	418	undetermined
c105923_g1_i1	1	p3	(CAA)7	21	238	258	undetermined
c106064_g1_i1	1	p3	(GCT)5	15	383	397	undetermined
c106146_g1_i1	1	p2	(GA)8	16	260	275	undetermined
c106223_g1_i1	3	p3	(GTA)5	15	914	928	utr3
c106223_g1_i1	2	p3	(CTT)8	24	349	372	utr5
c106300_g1_i1	1	p2	(CT)6	12	218	229	utr5
c106315_g1_i1	1	p2	(TC)6	12	490	501	coding
c106370_g1_i1	1	p2	(GA)6	12	1220	1231	coding
c106383_g1_i1	1	p2	(GT)6	12	301	312	undetermined
c106407_g1_i1	1	p3	(CAA)7	21	273	293	undetermined
c106436_g1_i1	1	p3	(GAT)5	15	423	437	utr3
c106469_g1_i1	1	p2	(AG)6	12	1446	1457	utr5
c106473_g1_i1	1	p2	(AC)9	18	204	221	undetermined
c106537_g1_i1	1	p3	(CGG)5	15	349	363	coding
c106553_g1_i1	1	p3	(TCA)5	15	408	422	undetermined
c106629_g1_i1	1	p2	(AT)6	12	340	351	utr3
c106786_g1_i1	1	p2	(TC)9	18	524	541	undetermined
c106790_g1_i1	2	p2	(TC)6	12	382	393	undetermined
c107108_g1_i1	1	p2	(CA)7	14	213	226	undetermined
c107152_g1_i1	1	p3	(TAA)5	15	227	241	undetermined
c107168_g1_i1	1	p2	(TA)8	16	195	210	undetermined
c107264_g1_i1	1	p3	(ATC)5	15	203	217	undetermined
c107276_g1_i1	1	p2	(CT)7	14	289	302	coding
c107342_g1_i1	2	p3	(TTG)5	15	208	222	coding
c107373_g1_i1	2	p2	(TA)7	14	1070	1083	utr3
c107426_g1_i1	1	p2	(AG)9	18	320	337	undetermined
c107453_g1_i1	2	p2	(AG)6	12	190	201	undetermined
c107465_g1_i1	1	p2	(GA)8	16	282	297	undetermined
c10762_g1_i1	2	p3	(GGC)6	18	213	230	undetermined
c107691_g1_i1	1	p3	(TGA)5	15	198	212	undetermined
c108024_g1_i1	1	p2	(GA)10	20	189	208	undetermined
c108103_g1_i1	2	p3	(TTA)6	18	442	459	undetermined
c10832_g1_i1	2	p2	(GT)6	12	219	230	coding
c108461_g1_i1	1	p3	(GAT)5	15	293	307	coding
c10849_g1_i1	2	p2	(AG)9	18	212	229	undetermined
c108503_g1_i1	1	p2	(AG)7	14	245	258	undetermined
c108514_g1_i1	1	p2	(CA)6	12	233	244	undetermined
c108521_g1_i1	1	p2	(CT)7	14	309	322	undetermined
c108794_g1_i1	2	p3	(GTT)7	21	223	243	undetermined
c108929_g1_i1	1	p2	(GA)9	18	311	328	undetermined
c108933_g1_i1	1	p4	(TGAA)6	24	255	278	undetermined
c1090_g1_i1	1	p3	(CTG)7	21	698	718	undetermined
c109019_g1_i1	1	p2	(CT)7	14	372	385	undetermined
c109052_g1_i1	1	p3	(TGA)7	21	1102	1122	coding
c109066_g1_i1	1	p2	(TC)6	12	223	234	undetermined
c109208_g1_i1	1	p3	(AAT)5	15	255	269	undetermined
c109261_g1_i1	1	p3	(GCA)5	15	361	375	coding
c109456_g1_i1	1	p2	(GA)8	16	211	226	undetermined
c109514_g1_i1	1	p3	(ATG)5	15	306	320	coding
c109587_g1_i1	1	p2	(TA)7	14	187	200	undetermined
c109702_g1_i1	1	p3	(TTG)5	15	336	350	coding
c109937_g1_i1	1	p2	(AC)6	12	294	305	undetermined
c110081_g1_i1	1	p2	(AG)9	18	254	271	undetermined
c110151_g1_i1	1	p2	(AG)6	12	297	308	undetermined
c110157_g1_i1	1	p2	(TA)9	18	237	254	undetermined
c110200_g1_i1	1	p2	(AT)7	14	490	503	undetermined
c110367_g1_i1	1	p2	(AG)7	14	257	270	undetermined
c110401_g1_i1	1	p2	(AT)8	16	254	269	undetermined
c11056_g1_i1	1	p2	(CA)6	12	598	609	coding
c110565_g1_i1	1	p3	(AAT)6	18	198	215	undetermined
c110621_g1_i1	1	p2	(GT)6	12	215	226	undetermined
c110788_g1_i1	1	p2	(AC)7	14	245	258	undetermined
c110801_g1_i1	1	p3	(TGG)5	15	301	315	coding
c11088_g1_i1	1	p3	(GTA)7	21	538	558	undetermined
c110958_g1_i1	1	p2	(AG)8	16	213	228	undetermined
c110966_g1_i1	1	p3	(TTC)5	15	203	217	coding
c111049_g1_i1	1	p2	(TC)8	16	206	221	undetermined
c11140_g1_i1	1	p2	(TG)11	22	209	230	undetermined
c111421_g1_i1	1	p2	(GA)7	14	272	285	undetermined
c111546_g1_i1	1	p2	(GA)9	18	225	242	undetermined
c111563_g1_i1	1	p3	(CGA)5	15	457	471	undetermined
c111563_g1_i1	2	p3	(ATT)6	18	693	710	undetermined
c111584_g1_i1	1	p3	(CGC)5	15	308	322	undetermined
c111619_g1_i1	1	p3	(AAC)5	15	261	275	undetermined
c11183_g1_i1	1	p3	(ATT)5	15	240	254	undetermined
c111881_g1_i1	1	p2	(CT)8	16	318	333	undetermined
c111946_g1_i1	1	p2	(AG)9	18	197	214	undetermined
c11201_g1_i1	1	p2	(AG)7	14	199	212	undetermined
c112070_g1_i1	1	p2	(GA)7	14	235	248	undetermined
c112399_g1_i1	1	p2	(TC)7	14	260	273	undetermined
c112442_g1_i1	2	p2	(GA)8	16	387	402	undetermined
c112699_g1_i1	1	p2	(AG)8	16	192	207	undetermined
c112769_g1_i1	1	p2	(CA)7	14	280	293	undetermined
c112866_g1_i1	1	p2	(TA)8	16	274	289	undetermined
c113011_g1_i1	1	p2	(AG)8	16	247	262	undetermined
c113056_g1_i1	1	p2	(TG)6	12	477	488	utr5
c113069_g1_i1	1	p3	(ATA)5	15	356	370	undetermined
c113148_g1_i1	1	p2	(CT)7	14	676	689	undetermined
c113307_g1_i1	1	p2	(AT)6	12	261	272	undetermined
c11342_g1_i1	1	p2	(AC)7	14	516	529	undetermined
c113428_g1_i1	1	p2	(GA)6	12	287	298	undetermined
c113581_g1_i1	2	p2	(AC)9	18	242	259	undetermined
c113714_g1_i1	1	p2	(CT)9	18	215	232	undetermined
c113869_g1_i1	1	p2	(AG)6	12	246	257	undetermined
c113875_g1_i1	1	p2	(AT)6	12	332	343	coding
c11448_g1_i1	1	p2	(GT)7	14	249	262	undetermined
c114557_g1_i1	1	p2	(TG)9	18	265	282	undetermined
c114602_g1_i1	1	p2	(GA)8	16	201	216	undetermined
c114635_g1_i1	1	p3	(AAG)5	15	193	207	undetermined
c114736_g1_i1	1	p2	(TG)6	12	222	233	undetermined
c114854_g1_i1	1	p2	(CA)7	14	211	224	undetermined
c114963_g1_i1	1	p3	(GAG)5	15	217	231	undetermined
c115014_g1_i1	2	p3	(GCA)5	15	199	213	undetermined
c115235_g1_i1	2	p2	(TG)6	12	194	205	undetermined
c115241_g1_i1	1	p2	(AG)6	12	249	260	undetermined
c11548_g1_i1	1	p2	(GT)10	20	339	358	undetermined
c115519_g1_i1	1	p2	(AG)9	18	381	398	undetermined
c115610_g1_i1	1	p3	(TTC)5	15	236	250	undetermined
c115703_g1_i1	1	p2	(AG)6	12	259	270	undetermined
c115730_g1_i1	1	p2	(GA)7	14	202	215	undetermined
c115741_g1_i1	1	p2	(CG)6	12	257	268	undetermined
c115807_g1_i1	1	p2	(TG)8	16	260	275	undetermined
c115889_g1_i1	1	p2	(AG)9	18	193	210	undetermined
c11615_g1_i1	1	p2	(TC)6	12	196	207	undetermined
c11615_g1_i1	2	p2	(AC)8	16	345	360	undetermined
c116150_g1_i1	1	p3	(TAT)7	21	190	210	undetermined
c116327_g1_i1	2	p3	(GAA)6	18	207	224	undetermined
c116390_g1_i1	1	p3	(GGC)5	15	393	407	undetermined
c116510_g1_i1	1	p3	(GAT)5	15	630	644	coding
c116598_g1_i1	1	p2	(AG)8	16	284	299	undetermined
c11662_g1_i1	1	p3	(CCA)5	15	736	750	coding
c11663_g1_i1	1	p2	(AG)10	20	369	388	undetermined
c11683_g1_i2	2	p2	(CA)10	20	242	261	undetermined
c116869_g1_i1	1	p2	(AG)6	12	203	214	undetermined
c11687_g1_i1	1	p3	(TCT)6	18	205	222	undetermined
c116979_g1_i1	1	p3	(GCA)5	15	245	259	undetermined
c116988_g1_i1	1	p3	(CCG)5	15	213	227	undetermined
c117176_g1_i1	2	p3	(ATT)7	21	234	254	undetermined
c117190_g1_i1	1	p3	(CAT)5	15	313	327	undetermined
c117327_g1_i1	1	p2	(CT)6	12	397	408	undetermined
c117403_g1_i1	1	p3	(GCT)5	15	291	305	coding
c117503_g1_i1	1	p2	(AT)7	14	245	258	undetermined
c117509_g1_i1	1	p3	(CTG)6	18	204	221	undetermined
c117720_g1_i1	1	p2	(GA)8	16	215	230	undetermined
c117787_g1_i1	1	p2	(AG)8	16	191	206	undetermined
c117806_g1_i1	2	p3	(CGC)5	15	1349	1363	utr5
c117806_g1_i1	1	p2	(AG)10	20	229	248	utr5
c117874_g1_i1	1	p3	(GAT)5	15	1780	1794	utr5
c117912_g1_i1	1	p3	(TGC)5	15	495	509	coding
c117928_g1_i1	2	p2	(CT)8	16	261	276	undetermined
c117959_g1_i1	1	p2	(AG)10	20	903	922	utr5
c117985_g1_i1	1	p3	(TAA)5	15	758	772	utr5
c117985_g1_i1	2	p3	(GAA)5	15	912	926	utr5
c117989_g1_i1	1	p3	(TAC)6	18	1009	1026	coding
c117997_g1_i1	1	p2	(AG)7	14	467	480	utr5
c118001_g1_i1	1	p2	(AG)6	12	812	823	utr5
c118062_g1_i1	1	p2	(GA)6	12	601	612	utr5
c118078_g1_i1	1	p3	(GCC)5	15	696	710	coding
c11809_g1_i1	1	p2	(GT)8	16	225	240	undetermined
c118153_g1_i1	1	p3	(TGC)6	18	303	320	coding
c118163_g1_i1	2	p2	(AG)9	18	1261	1278	coding
c118204_g1_i1	1	p2	(GA)10	20	288	307	undetermined
c118232_g1_i1	1	p3	(GAC)5	15	422	436	coding
c118336_g1_i1	1	p3	(TCA)5	15	186	200	undetermined
c118379_g1_i1	1	p3	(TTG)5	15	244	258	coding
c11848_g1_i1	2	p3	(GCC)5	15	211	225	coding
c118486_g1_i1	1	p2	(GA)8	16	323	338	undetermined
c118499_g1_i1	1	p2	(TA)6	12	314	325	undetermined
c118610_g1_i1	1	p2	(AT)6	12	561	572	undetermined
c118652_g1_i1	1	p2	(CA)7	14	249	262	undetermined
c118829_g1_i1	1	p2	(TC)6	12	664	675	undetermined
c118865_g1_i1	2	p2	(TC)7	14	417	430	undetermined
c118865_g1_i1	1	p2	(TC)6	12	289	300	undetermined
c118867_g1_i1	1	p2	(AG)9	18	480	497	coding
c118892_g1_i1	1	p2	(AG)7	14	271	284	undetermined
c119014_g1_i1	1	p2	(GA)7	14	338	351	utr5
c119041_g1_i1	1	p2	(CT)9	18	710	727	undetermined
c119099_g1_i1	2	p3	(CTC)6	18	422	439	undetermined
c119183_g1_i1	1	p3	(CGG)5	15	793	807	coding
c119211_g1_i1	1	p3	(GCC)7	21	181	201	undetermined
c119224_g1_i1	1	p2	(AG)8	16	197	212	undetermined
c119313_g1_i1	1	p2	(CT)7	14	246	259	undetermined
c119379_g1_i1	1	p2	(TG)7	14	314	327	undetermined
c119592_g1_i1	2	p2	(CT)8	16	194	209	undetermined
c119620_g1_i1	1	p2	(AG)8	16	262	277	undetermined
c119623_g1_i1	1	p2	(AC)7	14	462	475	undetermined
c11965_g1_i1	1	p2	(CT)7	14	189	202	undetermined
c119713_g1_i1	1	p2	(AG)9	18	208	225	undetermined
c119765_g1_i1	1	p2	(GA)8	16	203	218	undetermined
c11977_g1_i1	1	p2	(AG)9	18	320	337	undetermined
c119795_g1_i1	1	p2	(TA)9	18	782	799	undetermined
c119867_g1_i1	1	p2	(TG)7	14	247	260	undetermined
c119975_g1_i1	1	p2	(GC)6	12	270	281	coding
c119988_g1_i1	2	p2	(GT)6	12	247	258	undetermined
c119988_g1_i1	3	p3	(GAC)5	15	640	654	undetermined
c12002_g1_i1	2	p2	(AC)6	12	265	276	undetermined
c120206_g1_i1	1	p2	(TG)6	12	257	268	undetermined
c120239_g1_i1	1	p3	(TTA)6	18	299	316	undetermined
c120249_g1_i1	1	p2	(CA)9	18	285	302	undetermined
c120297_g1_i1	1	p2	(AG)6	12	234	245	undetermined
c120349_g1_i1	1	p2	(TG)8	16	352	367	undetermined
c12038_g1_i1	1	p2	(TG)7	14	2077	2090	utr5
c120638_g1_i1	1	p2	(GT)7	14	320	333	undetermined
c120883_g1_i1	1	p2	(TC)6	12	234	245	undetermined
c120915_g1_i1	1	p2	(CA)7	14	227	240	undetermined
c120994_g1_i1	1	p2	(AG)9	18	377	394	undetermined
c121034_g1_i1	1	p2	(AG)10	20	652	671	utr5
c12104_g1_i1	1	p3	(GAC)5	15	498	512	coding
c121075_g1_i1	1	p3	(GTG)7	21	455	475	undetermined
c12114_g1_i1	1	p2	(AG)9	18	244	261	undetermined
c12126_g1_i1	1	p2	(TG)9	18	210	227	undetermined
c121415_g1_i1	1	p2	(GA)9	18	352	369	undetermined
c121504_g1_i1	1	p2	(AG)10	20	228	247	undetermined
c121549_g1_i1	1	p3	(CTG)5	15	430	444	coding
c121563_g1_i1	2	p2	(GT)10	20	247	266	undetermined
c121578_g1_i1	1	p2	(AG)9	18	563	580	undetermined
c121861_g1_i1	2	p3	(TAA)7	21	219	239	undetermined
c121906_g1_i1	1	p2	(AG)10	20	207	226	undetermined
c121931_g1_i1	1	p2	(GA)8	16	328	343	undetermined
c12195_g1_i1	1	p2	(GA)10	20	1657	1676	utr5
c12199_g1_i1	2	p2	(GA)9	18	196	213	undetermined
c122013_g1_i1	1	p2	(AG)9	18	349	366	undetermined
c122026_g1_i1	1	p2	(GT)6	12	527	538	undetermined
c12220_g1_i1	1	p2	(TC)6	12	213	224	undetermined
c122210_g1_i1	1	p2	(CA)8	16	238	253	undetermined
c122216_g1_i1	1	p2	(AC)9	18	787	804	undetermined
c12233_g1_i1	2	p2	(CT)9	18	234	251	undetermined
c122372_g1_i1	1	p2	(CA)6	12	664	675	undetermined
c122398_g1_i1	1	p2	(TA)8	16	242	257	undetermined
c12243_g1_i1	1	p3	(AGA)5	15	303	317	undetermined
c122536_g1_i1	1	p2	(GT)8	16	570	585	undetermined
c122574_g1_i1	1	p2	(AT)7	14	229	242	undetermined
c122650_g1_i1	1	p2	(AG)8	16	226	241	undetermined
c12268_g1_i2	1	p2	(GA)6	12	278	289	undetermined
c122843_g1_i1	1	p3	(CTC)5	15	228	242	undetermined
c122912_g1_i1	1	p3	(ATA)6	18	412	429	undetermined
c12297_g1_i1	1	p2	(GA)9	18	464	481	undetermined
c123042_g1_i1	1	p3	(TTG)5	15	470	484	undetermined
c123053_g1_i1	1	p3	(CTG)5	15	277	291	undetermined
c123092_g1_i1	2	p2	(CA)7	14	358	371	undetermined
c123171_g1_i1	1	p2	(TC)9	18	224	241	undetermined
c123183_g1_i1	1	p3	(CGG)5	15	270	284	undetermined
c123328_g1_i1	1	p2	(GA)6	12	261	272	undetermined
c123383_g1_i1	1	p2	(AG)8	16	201	216	undetermined
c123402_g1_i1	2	p3	(TGC)5	15	355	369	coding
c12355_g1_i1	1	p2	(CT)7	14	187	200	undetermined
c123605_g1_i1	1	p2	(GA)9	18	241	258	undetermined
c123655_g1_i1	1	p3	(CAA)5	15	287	301	undetermined
c123726_g1_i1	1	p2	(AC)8	16	214	229	undetermined
c123979_g1_i1	1	p3	(AAT)5	15	205	219	undetermined
c124163_g1_i1	1	p3	(AAG)6	18	221	238	undetermined
c1242_g1_i1	1	p2	(GA)7	14	223	236	undetermined
c124251_g1_i1	1	p2	(CA)6	12	302	313	undetermined
c12428_g1_i1	1	p2	(AG)9	18	244	261	undetermined
c124324_g1_i1	1	p2	(GA)6	12	354	365	coding
c124335_g1_i1	1	p2	(TA)6	12	207	218	undetermined
c124346_g1_i1	1	p3	(GCA)6	18	807	824	coding
c124440_g1_i1	1	p2	(AG)8	16	236	251	undetermined
c124482_g1_i1	1	p3	(GCC)5	15	259	273	coding
c124500_g1_i1	1	p2	(CT)6	12	297	308	undetermined
c124527_g1_i1	1	p2	(GA)6	12	511	522	undetermined
c124656_g1_i1	1	p2	(AT)7	14	337	350	undetermined
c124681_g1_i1	1	p3	(GAC)5	15	204	218	coding
c12483_g1_i1	1	p3	(TTG)5	15	232	246	undetermined
c124901_g1_i1	2	p2	(TC)9	18	258	275	undetermined
c12505_g1_i1	1	p2	(TG)8	16	389	404	undetermined
c125103_g1_i1	2	p2	(AG)8	16	258	273	undetermined
c125278_g1_i1	1	p2	(CA)6	12	196	207	undetermined
c125328_g1_i1	1	p2	(GA)8	16	350	365	undetermined
c1257_g1_i1	2	p2	(AG)8	16	225	240	undetermined
c125837_g1_i1	1	p2	(TC)7	14	193	206	undetermined
c125853_g1_i1	1	p2	(AG)6	12	194	205	undetermined
c12586_g1_i1	1	p2	(GA)9	18	323	340	undetermined
c125965_g1_i1	1	p2	(AC)7	14	292	305	undetermined
c12598_g1_i1	1	p2	(TG)7	14	198	211	undetermined
c12600_g1_i1	1	p2	(AC)11	22	1176	1197	undetermined
c126157_g1_i1	1	p2	(TG)7	14	223	236	undetermined
c126288_g1_i1	1	p3	(CAA)5	15	508	522	coding
c1263_g1_i1	1	p2	(GA)7	14	313	326	undetermined
c126651_g1_i1	2	p2	(GA)6	12	428	439	undetermined
c126796_g1_i1	1	p3	(ATA)5	15	187	201	undetermined
c126798_g1_i1	2	p2	(AG)7	14	196	209	undetermined
c126866_g1_i1	1	p3	(TCG)5	15	203	217	undetermined
c126931_g1_i1	1	p2	(TG)8	16	285	300	undetermined
c127133_g1_i1	1	p2	(GA)7	14	210	223	undetermined
c12724_g1_i1	1	p3	(TAT)6	18	1056	1073	coding
c127263_g1_i1	2	p2	(GA)8	16	200	215	undetermined
c127322_g1_i1	1	p3	(GAT)6	18	396	413	coding
c127349_g1_i1	1	p2	(AC)6	12	256	267	undetermined
c127519_g1_i1	1	p2	(TA)9	18	194	211	undetermined
c127522_g1_i1	1	p2	(TA)7	14	195	208	undetermined
c127634_g1_i1	1	p2	(GT)8	16	237	252	undetermined
c127659_g1_i1	1	p2	(AG)8	16	216	231	undetermined
c127838_g1_i1	2	p2	(GT)9	18	184	201	undetermined
c12784_g1_i1	1	p2	(TA)6	12	332	343	undetermined
c127995_g1_i1	1	p2	(TA)8	16	278	293	undetermined
c128041_g1_i1	1	p4	(AATC)5	20	306	325	undetermined
c128136_g1_i1	1	p3	(TTC)5	15	192	206	undetermined
c128233_g1_i1	1	p3	(GCT)6	18	257	274	undetermined
c128270_g1_i1	1	p3	(GAA)6	18	198	215	undetermined
c128323_g1_i1	1	p2	(CA)7	14	229	242	undetermined
c12835_g1_i1	2	p3	(GAA)5	15	2875	2889	coding
c128351_g1_i1	1	p3	(TCT)5	15	242	256	undetermined
c128490_g1_i1	1	p2	(AG)9	18	229	246	undetermined
c128535_g1_i1	1	p2	(TG)6	12	195	206	undetermined
c128542_g1_i1	1	p2	(CA)6	12	212	223	undetermined
c128572_g1_i1	1	p2	(AG)8	16	197	212	undetermined
c128599_g1_i1	1	p3	(GCT)6	18	201	218	undetermined
c12865_g1_i1	2	p3	(ATT)6	18	185	202	undetermined
c128740_g1_i1	1	p2	(AC)8	16	189	204	undetermined
c128803_g1_i1	1	p2	(AG)8	16	193	208	undetermined
c128845_g1_i1	1	p2	(AG)6	12	218	229	undetermined
c128947_g1_i1	1	p2	(TC)7	14	230	243	undetermined
c12911_g1_i1	1	p2	(TG)6	12	216	227	undetermined
c129124_g1_i1	1	p3	(ACG)6	18	189	206	undetermined
c129264_g2_i1	3	p2	(GA)6	12	333	344	undetermined
c129275_g1_i1	1	p2	(TC)6	12	750	761	utr3
c1293_g1_i1	1	p2	(GA)7	14	353	366	coding
c129356_g1_i1	1	p3	(CTT)5	15	246	260	undetermined
c129393_g1_i1	1	p2	(GA)6	12	256	267	undetermined
c129402_g1_i1	1	p3	(GCA)6	18	651	668	coding
c129475_g1_i1	2	p2	(AT)6	12	574	585	utr3
c129508_g1_i1	1	p2	(AG)8	16	902	917	coding
c129521_g1_i1	1	p2	(AG)9	18	538	555	undetermined
c129596_g1_i1	1	p3	(GGT)5	15	646	660	undetermined
c129659_g1_i1	2	p6	(TTTGGA)11	66	665	730	coding
c129677_g1_i1	1	p3	(AAG)5	15	296	310	coding
c129685_g1_i1	1	p2	(TG)6	12	476	487	utr5
c129707_g1_i1	1	p3	(CCA)5	15	236	250	coding
c12975_g1_i1	1	p2	(AG)8	16	267	282	undetermined
c129854_g1_i1	1	p2	(AG)7	14	1186	1199	utr5
c129887_g1_i1	1	p2	(AG)8	16	341	356	undetermined
c12995_g1_i1	1	p2	(AG)8	16	319	334	undetermined
c13_g1_i1	1	p3	(CAG)5	15	321	335	coding
c130029_g1_i1	1	p2	(CT)7	14	262	275	undetermined
c130070_g1_i1	1	p3	(AGA)7	21	286	306	undetermined
c130124_g1_i1	1	p2	(CA)7	14	200	213	undetermined
c130150_g1_i1	1	p2	(GA)6	12	197	208	undetermined
c130201_g1_i1	1	p3	(TAT)5	15	505	519	undetermined
c130228_g1_i1	1	p3	(TCG)5	15	335	349	coding
c130538_g1_i1	1	p3	(GGC)6	18	672	689	coding
c130560_g1_i1	1	p2	(AG)6	12	428	439	undetermined
c130750_g1_i1	1	p2	(CA)8	16	186	201	undetermined
c130753_g1_i1	2	p2	(AG)9	18	240	257	undetermined
c130877_g1_i1	1	p4	(TGTT)5	20	191	210	undetermined
c130977_g1_i1	1	p2	(GA)6	12	201	212	undetermined
c130994_g1_i1	2	p2	(CT)7	14	656	669	utr5
c131010_g1_i1	1	p3	(GAT)6	18	218	235	undetermined
c131047_g1_i1	1	p3	(GCT)6	18	495	512	coding
c131206_g1_i1	1	p2	(AG)6	12	232	243	coding
c131415_g1_i1	1	p2	(GA)6	12	213	224	coding
c131452_g1_i1	1	p3	(TGT)5	15	844	858	coding
c131514_g1_i1	2	p3	(GTC)5	15	1092	1106	coding
c13163_g1_i1	1	p2	(TA)7	14	225	238	undetermined
c131640_g1_i1	1	p3	(GCG)6	18	727	744	coding
c131672_g1_i1	1	p3	(TTG)6	18	227	244	undetermined
c131673_g1_i1	1	p3	(ATA)5	15	442	456	undetermined
c131758_g1_i1	1	p3	(TAC)6	18	214	231	undetermined
c13183_g1_i1	1	p2	(TC)7	14	340	353	undetermined
c13184_g1_i1	1	p2	(AG)8	16	188	203	undetermined
c131849_g1_i1	1	p3	(GCT)5	15	245	259	undetermined
c132037_g1_i1	1	p2	(GT)9	18	245	262	undetermined
c132113_g1_i1	1	p2	(GA)6	12	226	237	undetermined
c13224_g1_i1	3	p3	(GCC)5	15	583	597	coding
c13227_g1_i2	1	p4	(GACA)5	20	207	226	undetermined
c132418_g1_i1	1	p2	(CT)7	14	199	212	undetermined
c132470_g1_i1	1	p2	(TG)8	16	309	324	undetermined
c13267_g1_i2	1	p2	(TG)8	16	962	977	undetermined
c132677_g1_i1	1	p2	(CT)6	12	201	212	undetermined
c133175_g1_i1	1	p3	(ATG)6	18	378	395	coding
c13321_g1_i1	1	p3	(GAC)6	18	373	390	coding
c13321_g1_i1	2	p2	(AG)8	16	1686	1701	utr5
c133275_g1_i1	1	p3	(GTT)6	18	331	348	coding
c133336_g1_i1	1	p3	(GGC)5	15	989	1003	undetermined
c133357_g1_i1	1	p3	(CGG)5	15	212	226	undetermined
c133394_g1_i1	1	p2	(GA)9	18	259	276	undetermined
c133588_g1_i1	1	p2	(AT)7	14	187	200	undetermined
c13368_g1_i1	1	p3	(ATC)6	18	608	625	undetermined
c133703_g1_i1	1	p3	(AGA)5	15	325	339	coding
c133756_g1_i1	1	p3	(TCT)5	15	803	817	coding
c1338_g1_i1	1	p2	(GA)7	14	980	993	coding
c133834_g1_i1	1	p2	(GA)8	16	465	480	undetermined
c133959_g1_i1	1	p2	(AG)8	16	306	321	undetermined
c134009_g1_i1	1	p2	(CT)10	20	183	202	undetermined
c134021_g1_i1	2	p2	(AC)6	12	198	209	undetermined
c134327_g1_i1	1	p3	(CAG)7	21	239	259	undetermined
c134540_g1_i1	1	p3	(AGC)5	15	187	201	undetermined
c13466_g1_i1	1	p2	(TC)9	18	208	225	undetermined
c134668_g1_i1	1	p2	(AG)6	12	400	411	utr5
c134678_g1_i1	1	p3	(TGA)6	18	335	352	undetermined
c134712_g1_i1	1	p3	(TAT)5	15	701	715	coding
c13475_g1_i1	1	p2	(TC)7	14	316	329	undetermined
c134904_g1_i1	1	p2	(CA)7	14	244	257	undetermined
c134916_g1_i1	1	p2	(GA)8	16	216	231	undetermined
c13494_g1_i1	1	p2	(GA)8	16	286	301	undetermined
c135038_g1_i1	1	p2	(AC)9	18	197	214	undetermined
c135053_g1_i1	1	p3	(TTC)7	21	225	245	undetermined
c13511_g1_i1	1	p3	(TGT)5	15	532	546	undetermined
c135227_g1_i1	1	p2	(AT)7	14	400	413	utr3
c135392_g1_i1	1	p3	(AAT)6	18	361	378	undetermined
c135495_g1_i1	1	p3	(CGC)5	15	230	244	coding
c135620_g1_i1	2	p2	(AG)8	16	196	211	undetermined
c13570_g1_i1	2	p2	(TG)7	14	676	689	undetermined
c13570_g1_i1	1	p2	(CA)7	14	506	519	undetermined
c135700_g1_i1	1	p2	(TG)9	18	210	227	undetermined
c13572_g1_i1	1	p3	(GCG)5	15	212	226	undetermined
c135765_g1_i1	1	p3	(GTG)5	15	212	226	coding
c13582_g1_i1	1	p2	(AG)8	16	221	236	undetermined
c136126_g1_i1	1	p2	(AG)7	14	297	310	undetermined
c136245_g1_i1	1	p2	(AG)7	14	349	362	undetermined
c136369_g1_i1	1	p2	(TC)8	16	236	251	undetermined
c136414_g1_i1	1	p3	(CCA)6	18	329	346	undetermined
c13643_g1_i1	1	p3	(GGA)5	15	1088	1102	coding
c136437_g1_i1	1	p3	(CGA)5	15	190	204	coding
c136486_g1_i1	1	p2	(AG)9	18	207	224	undetermined
c13650_g1_i1	1	p4	(ATTT)6	24	1086	1109	utr3
c136653_g1_i1	1	p2	(CT)9	18	328	345	undetermined
c136706_g1_i1	1	p2	(AG)8	16	186	201	undetermined
c136784_g1_i1	1	p2	(AG)6	12	234	245	undetermined
c13681_g1_i1	1	p2	(AG)8	16	1462	1477	coding
c13687_g1_i1	1	p3	(GTC)5	15	292	306	coding
c136992_g1_i1	1	p3	(GCT)5	15	216	230	utr3
c13708_g1_i1	1	p2	(GA)8	16	1000	1015	coding
c137169_g1_i1	2	p3	(AGC)5	15	292	306	undetermined
c137207_g1_i1	1	p3	(GGC)5	15	190	204	undetermined
c13726_g1_i1	1	p2	(AT)6	12	229	240	utr3
c13736_g1_i1	1	p2	(AG)10	20	189	208	undetermined
c137405_g1_i1	1	p3	(CAG)5	15	212	226	undetermined
c137500_g1_i1	1	p2	(TG)6	12	379	390	coding
c137723_g1_i1	1	p3	(ATG)5	15	200	214	undetermined
c13781_g1_i1	1	p2	(GA)7	14	1356	1369	utr5
c1379_g1_i1	2	p2	(CT)7	14	190	203	undetermined
c13790_g1_i1	1	p3	(TCA)8	24	186	209	undetermined
c137911_g1_i1	1	p2	(GA)8	16	189	204	undetermined
c13799_g1_i1	2	p2	(TC)6	12	485	496	undetermined
c13801_g1_i1	1	p2	(CT)8	16	332	347	undetermined
c138081_g1_i1	1	p3	(TGC)6	18	387	404	coding
c138142_g1_i1	1	p2	(AG)8	16	363	378	undetermined
c13817_g1_i1	1	p2	(TC)10	20	999	1018	coding
c138301_g1_i1	1	p3	(TGA)7	21	196	216	undetermined
c13842_g1_i1	1	p2	(GA)7	14	215	228	undetermined
c138486_g1_i1	1	p3	(CCA)5	15	266	280	undetermined
c13849_g1_i1	1	p3	(CCT)7	21	991	1011	utr5
c138494_g1_i1	1	p2	(TG)7	14	237	250	undetermined
c138536_g1_i1	1	p2	(CA)6	12	195	206	undetermined
c13859_g1_i1	2	p2	(TC)10	20	1446	1465	utr3
c13863_g1_i1	1	p2	(GA)8	16	220	235	undetermined
c13873_g1_i1	1	p3	(ATG)5	15	715	729	coding
c138934_g1_i1	1	p2	(AT)7	14	392	405	utr3
c13901_g1_i1	1	p2	(GA)8	16	396	411	undetermined
c139055_g1_i1	2	p3	(GTT)6	18	305	322	coding
c1391_g1_i1	1	p2	(TG)7	14	659	672	undetermined
c139137_g1_i1	1	p2	(GT)8	16	267	282	undetermined
c139150_g1_i1	1	p2	(TG)10	20	276	295	undetermined
c13933_g1_i1	1	p2	(GA)8	16	292	307	undetermined
c13939_g1_i1	2	p2	(TC)8	16	207	222	undetermined
c139663_g1_i1	1	p3	(GAT)5	15	253	267	undetermined
c13988_g1_i1	2	p2	(AG)7	14	314	327	undetermined
c13990_g1_i1	1	p2	(CT)6	12	394	405	utr5
c13992_g1_i1	1	p3	(CCG)5	15	620	634	coding
c139961_g1_i1	1	p4	(TGGT)5	20	183	202	undetermined
c140241_g1_i1	1	p3	(GAC)6	18	223	240	undetermined
c140538_g1_i1	1	p2	(TC)10	20	761	780	coding
c140558_g1_i1	1	p2	(TC)6	12	1273	1284	utr3
c14056_g1_i1	1	p3	(TGA)5	15	531	545	coding
c140597_g1_i1	1	p2	(CA)6	12	281	292	undetermined
c140597_g1_i1	2	p2	(AG)10	20	499	518	undetermined
c140883_g1_i1	1	p2	(GT)6	12	315	326	undetermined
c140888_g1_i1	1	p2	(TA)6	12	339	350	undetermined
c140894_g1_i1	2	p3	(TCC)5	15	288	302	coding
c140894_g1_i1	3	p3	(AGC)7	21	1179	1199	coding
c140947_g1_i1	2	p2	(AC)8	16	578	593	undetermined
c140955_g1_i1	2	p2	(AG)8	16	632	647	coding
c141042_g1_i1	1	p2	(AG)10	20	674	693	utr3
c141308_g1_i1	1	p2	(AG)8	16	386	401	undetermined
c141346_g1_i1	2	p2	(AG)8	16	185	200	undetermined
c14155_g2_i1	1	p2	(TG)8	16	469	484	utr3
c141653_g1_i1	1	p2	(CA)6	12	247	258	undetermined
c141816_g1_i1	1	p2	(CT)8	16	298	313	undetermined
c141843_g1_i1	1	p3	(ATT)5	15	743	757	undetermined
c141969_g1_i1	1	p3	(ATC)5	15	219	233	undetermined
c142035_g1_i1	1	p3	(GAT)5	15	233	247	undetermined
c142072_g1_i1	1	p3	(GAA)5	15	351	365	coding
c142129_g1_i1	1	p3	(CGC)5	15	189	203	undetermined
c142341_g1_i1	1	p4	(TATT)5	20	1196	1215	utr3
c14243_g1_i1	1	p3	(GCT)5	15	521	535	coding
c142603_g1_i1	1	p2	(TC)9	18	216	233	undetermined
c142643_g1_i1	1	p2	(GT)9	18	207	224	undetermined
c142703_g1_i1	1	p4	(AACA)5	20	1353	1372	utr5
c14274_g2_i1	1	p3	(AAG)5	15	2190	2204	utr3
c14277_g1_i1	1	p2	(GA)10	20	298	317	undetermined
c142889_g1_i1	1	p3	(AGC)5	15	358	372	undetermined
c142893_g1_i1	1	p2	(GA)9	18	323	340	undetermined
c142894_g1_i1	2	p3	(GCG)5	15	187	201	coding
c142894_g1_i1	3	p3	(GAT)5	15	503	517	coding
c142970_g1_i1	1	p2	(GT)7	14	199	212	undetermined
c143076_g1_i1	1	p3	(CTC)5	15	237	251	undetermined
c143077_g1_i1	1	p3	(GCC)6	18	339	356	coding
c143146_g1_i1	1	p2	(CT)9	18	296	313	undetermined
c143187_g1_i1	1	p2	(AT)6	12	501	512	utr3
c143303_g1_i1	1	p2	(GA)7	14	206	219	undetermined
c143508_g1_i1	1	p2	(GA)9	18	185	202	undetermined
c143536_g1_i1	1	p2	(AG)7	14	187	200	undetermined
c143583_g1_i1	1	p3	(AAG)5	15	423	437	coding
c143588_g1_i1	1	p3	(CAT)7	21	278	298	undetermined
c143597_g1_i1	1	p2	(AG)6	12	347	358	undetermined
c14362_g1_i1	1	p2	(AT)9	18	256	273	undetermined
c143624_g1_i1	2	p2	(GA)9	18	212	229	undetermined
c143810_g1_i1	3	p3	(GAA)5	15	828	842	undetermined
c143810_g1_i1	2	p2	(CA)6	12	329	340	undetermined
c143825_g1_i1	1	p3	(GTA)5	15	195	209	undetermined
c143855_g1_i1	1	p2	(CT)7	14	290	303	undetermined
c143935_g1_i1	1	p3	(GAT)5	15	408	422	coding
c143945_g1_i1	1	p3	(TTA)7	21	259	279	undetermined
c143948_g1_i1	1	p2	(AG)7	14	292	305	undetermined
c143994_g1_i1	1	p2	(GA)9	18	470	487	coding
c14415_g1_i1	1	p2	(AG)6	12	279	290	coding
c144250_g1_i1	2	p2	(TC)6	12	190	201	undetermined
c144312_g1_i1	1	p2	(AG)6	12	294	305	undetermined
c144332_g1_i1	1	p2	(GA)6	12	262	273	undetermined
c144365_g1_i1	2	p3	(TAT)6	18	191	208	undetermined
c144448_g1_i1	1	p2	(GA)6	12	440	451	undetermined
c144451_g1_i1	1	p2	(AC)8	16	199	214	undetermined
c14462_g1_i2	1	p3	(GGT)5	15	284	298	coding
c144624_g1_i1	1	p2	(TA)7	14	601	614	undetermined
c144667_g1_i1	1	p3	(AAT)6	18	398	415	undetermined
c144737_g1_i1	1	p3	(GCC)6	18	305	322	undetermined
c1448_g1_i1	1	p2	(AG)10	20	1196	1215	utr5
c144811_g1_i1	1	p2	(GT)7	14	270	283	undetermined
c144976_g1_i1	2	p2	(GA)6	12	225	236	undetermined
c144992_g1_i1	1	p3	(GCA)5	15	481	495	coding
c145247_g1_i1	1	p3	(CAG)7	21	448	468	coding
c145643_g1_i1	1	p3	(AAG)7	21	209	229	undetermined
c14575_g1_i1	1	p3	(CAG)5	15	200	214	undetermined
c145936_g1_i1	1	p3	(GAT)5	15	259	273	undetermined
c145947_g1_i1	1	p2	(AT)7	14	405	418	undetermined
c146_g1_i1	1	p3	(AAG)5	15	272	286	undetermined
c146048_g1_i1	1	p2	(AC)9	18	184	201	undetermined
c146134_g1_i1	1	p3	(TGT)5	15	298	312	coding
c146206_g1_i1	2	p3	(GAT)5	15	385	399	coding
c14645_g1_i1	1	p2	(TG)6	12	355	366	undetermined
c14648_g1_i1	1	p2	(AG)8	16	252	267	undetermined
c146491_g1_i1	1	p2	(AT)10	20	210	229	undetermined
c146516_g1_i1	1	p3	(GAT)5	15	343	357	undetermined
c146723_g1_i1	1	p2	(TC)8	16	240	255	undetermined
c146854_g1_i1	1	p3	(AAG)6	18	211	228	undetermined
c146893_g1_i1	1	p2	(AT)7	14	215	228	undetermined
c146993_g1_i1	1	p2	(AG)7	14	419	432	undetermined
c14704_g1_i1	1	p2	(AG)8	16	328	343	undetermined
c147105_g1_i1	1	p2	(GT)8	16	252	267	undetermined
c1474_g1_i1	1	p2	(TC)8	16	304	319	undetermined
c147433_g1_i1	1	p3	(AAG)5	15	342	356	coding
c147580_g1_i1	1	p3	(TGC)5	15	485	499	coding
c14759_g1_i1	1	p2	(TG)6	12	268	279	undetermined
c148036_g1_i1	1	p3	(AAT)5	15	194	208	undetermined
c148118_g1_i1	1	p2	(GA)9	18	239	256	undetermined
c148178_g1_i1	1	p2	(CA)10	20	193	212	undetermined
c14822_g1_i1	1	p2	(AT)9	18	277	294	undetermined
c148226_g1_i1	1	p3	(GAA)6	18	536	553	coding
c148259_g1_i1	1	p2	(GA)8	16	215	230	undetermined
c14828_g1_i1	1	p2	(GT)7	14	282	295	undetermined
c148315_g1_i1	1	p3	(GCT)5	15	220	234	undetermined
c148351_g1_i1	1	p2	(GT)8	16	211	226	undetermined
c148368_g1_i1	1	p2	(TG)8	16	212	227	undetermined
c148498_g1_i1	1	p2	(GA)7	14	419	432	undetermined
c14852_g1_i1	1	p2	(AG)7	14	502	515	undetermined
c148542_g1_i1	1	p3	(CAC)5	15	283	297	undetermined
c148579_g1_i1	1	p3	(CGT)6	18	305	322	undetermined
c14903_g1_i1	1	p2	(GA)6	12	529	540	undetermined
c149097_g1_i1	1	p2	(TG)6	12	191	202	undetermined
c149123_g1_i1	1	p2	(AC)8	16	476	491	coding
c149147_g1_i1	2	p3	(CTG)5	15	204	218	undetermined
c149201_g1_i1	1	p3	(TTG)7	21	237	257	undetermined
c149229_g1_i1	1	p2	(AT)6	12	296	307	coding
c149257_g1_i1	1	p2	(CA)6	12	349	360	undetermined
c14932_g1_i1	1	p3	(TGT)5	15	1100	1114	utr5
c14940_g1_i1	1	p2	(GA)7	14	222	235	undetermined
c149424_g1_i1	1	p3	(TAT)7	21	377	397	undetermined
c14944_g1_i1	1	p2	(GA)8	16	209	224	undetermined
c14950_g1_i1	2	p2	(GA)8	16	201	216	undetermined
c149529_g1_i1	1	p2	(AG)7	14	218	231	undetermined
c149660_g1_i1	1	p2	(GA)7	14	232	245	undetermined
c14974_g1_i1	1	p2	(AG)8	16	797	812	utr5
c149880_g1_i1	1	p2	(GT)7	14	288	301	undetermined
c149921_g1_i1	1	p2	(TC)8	16	196	211	undetermined
c150183_g1_i1	1	p3	(GGT)5	15	298	312	coding
c150196_g1_i1	1	p2	(AG)9	18	229	246	undetermined
c150205_g1_i1	1	p3	(ATG)5	15	571	585	utr3
c150269_g1_i1	2	p2	(CT)8	16	217	232	undetermined
c150349_g1_i1	1	p3	(TCC)5	15	224	238	undetermined
c150463_g1_i1	2	p2	(GA)8	16	242	257	undetermined
c150487_g1_i1	2	p3	(GTA)5	15	215	229	undetermined
c150554_g1_i1	1	p3	(AGA)5	15	240	254	undetermined
c150640_g1_i1	1	p3	(TGC)6	18	206	223	undetermined
c150696_g1_i1	1	p3	(CCG)5	15	204	218	undetermined
c150815_g1_i1	1	p2	(GT)6	12	234	245	undetermined
c150906_g1_i1	1	p2	(GA)7	14	240	253	undetermined
c150930_g1_i1	1	p3	(TGC)6	18	242	259	undetermined
c150951_g1_i1	1	p2	(GT)6	12	221	232	undetermined
c150971_g1_i1	1	p2	(GA)6	12	259	270	undetermined
c1511_g1_i1	2	p2	(CT)9	18	302	319	undetermined
c1512_g1_i1	1	p2	(AG)7	14	233	246	undetermined
c151379_g1_i1	1	p2	(GA)8	16	218	233	undetermined
c151436_g1_i1	1	p3	(GGT)5	15	234	248	undetermined
c151732_g1_i1	1	p3	(CAG)6	18	205	222	undetermined
c152041_g1_i1	1	p2	(TG)7	14	203	216	undetermined
c152076_g1_i1	1	p2	(AG)7	14	200	213	undetermined
c152114_g1_i1	1	p3	(CAA)6	18	185	202	undetermined
c152128_g1_i1	1	p2	(AG)6	12	938	949	utr5
c152134_g1_i1	1	p3	(GTG)5	15	279	293	undetermined
c152188_g1_i1	1	p3	(GAA)5	15	983	997	coding
c152196_g1_i1	1	p3	(TGA)5	15	1422	1436	coding
c152209_g1_i1	1	p2	(TC)6	12	224	235	undetermined
c15221_g1_i1	1	p2	(AC)8	16	393	408	undetermined
c15222_g1_i1	1	p2	(GT)7	14	189	202	undetermined
c152231_g1_i1	2	p2	(GA)10	20	415	434	undetermined
c152279_g1_i1	1	p2	(GT)6	12	543	554	utr3
c152375_g1_i1	1	p2	(AT)6	12	484	495	undetermined
c152402_g1_i1	1	p3	(AGG)6	18	355	372	coding
c152489_g1_i1	2	p2	(GT)7	14	339	352	undetermined
c152531_g1_i1	1	p2	(CT)8	16	405	420	utr5
c152555_g1_i1	1	p2	(TG)7	14	369	382	undetermined
c152701_g1_i1	2	p3	(CAA)5	15	245	259	undetermined
c153248_g1_i1	1	p5	(CGCCA)15	75	188	262	undetermined
c153331_g1_i1	1	p2	(TG)8	16	554	569	coding
c153337_g1_i1	1	p2	(AC)8	16	460	475	undetermined
c153492_g1_i1	1	p2	(TC)9	18	209	226	undetermined
c153551_g1_i1	1	p2	(CT)8	16	191	206	undetermined
c153599_g1_i1	1	p3	(CCG)5	15	673	687	coding
c153606_g1_i1	1	p3	(GTG)5	15	263	277	undetermined
c15404_g1_i1	1	p3	(TAT)5	15	718	732	utr5
c154087_g1_i1	2	p2	(AG)6	12	253	264	undetermined
c154090_g1_i1	1	p3	(GAA)6	18	376	393	coding
c154119_g1_i1	1	p2	(TC)7	14	204	217	undetermined
c154214_g1_i1	1	p3	(CTG)6	18	235	252	coding
c154218_g1_i1	1	p3	(AGA)5	15	500	514	coding
c154409_g1_i1	1	p2	(GA)8	16	428	443	undetermined
c15441_g1_i1	2	p2	(GA)8	16	244	259	undetermined
c154441_g1_i1	1	p2	(AG)6	12	284	295	undetermined
c15445_g1_i1	1	p2	(TC)6	12	434	445	undetermined
c154791_g1_i1	1	p2	(AC)6	12	232	243	undetermined
c154813_g1_i1	1	p3	(CTG)5	15	541	555	utr5
c15482_g1_i1	1	p2	(AC)9	18	463	480	undetermined
c154950_g1_i1	1	p3	(GCC)6	18	695	712	coding
c155198_g1_i1	1	p2	(AG)6	12	295	306	undetermined
c15528_g1_i1	1	p3	(ATT)5	15	253	267	undetermined
c155297_g1_i1	1	p2	(GT)7	14	558	571	utr5
c15540_g1_i1	1	p2	(AG)8	16	367	382	undetermined
c155535_g1_i1	1	p2	(TG)9	18	415	432	undetermined
c155539_g1_i1	1	p2	(CT)6	12	207	218	undetermined
c155571_g1_i1	1	p3	(TAT)6	18	272	289	undetermined
c155761_g1_i1	1	p2	(TG)7	14	321	334	coding
c156008_g1_i1	2	p2	(AG)8	16	265	280	undetermined
c156020_g1_i1	1	p3	(GCT)6	18	224	241	coding
c156068_g1_i1	1	p3	(TCA)5	15	265	279	undetermined
c156313_g1_i1	1	p2	(TA)9	18	641	658	undetermined
c156356_g1_i1	1	p2	(AG)7	14	327	340	undetermined
c15650_g1_i1	1	p2	(AG)10	20	1366	1385	utr5
c15667_g1_i1	2	p3	(CAG)5	15	261	275	undetermined
c156680_g1_i1	1	p2	(AC)6	12	225	236	coding
c156747_g1_i1	2	p2	(GA)6	12	238	249	undetermined
c156830_g1_i1	1	p2	(GA)8	16	187	202	undetermined
c156925_g1_i1	1	p2	(AG)8	16	316	331	undetermined
c156990_g1_i1	1	p3	(CAT)5	15	323	337	undetermined
c157001_g1_i1	1	p2	(AT)8	16	232	247	undetermined
c157140_g1_i1	2	p2	(AG)8	16	194	209	undetermined
c157237_g1_i1	1	p2	(GT)9	18	184	201	undetermined
c157292_g1_i1	1	p2	(CT)7	14	546	559	utr5
c157427_g1_i1	1	p2	(TC)7	14	232	245	undetermined
c157436_g1_i1	1	p3	(CTG)6	18	209	226	undetermined
c157460_g1_i1	1	p2	(TG)6	12	334	345	utr5
c157473_g1_i1	1	p2	(TC)9	18	286	303	undetermined
c15750_g1_i1	2	p2	(GA)7	14	323	336	undetermined
c157572_g1_i1	1	p2	(GA)7	14	214	227	undetermined
c157704_g1_i1	1	p2	(AG)9	18	192	209	undetermined
c15782_g1_i1	2	p2	(AG)10	20	1316	1335	utr5
c158027_g1_i1	2	p2	(TC)9	18	194	211	undetermined
c158054_g1_i1	1	p3	(GAT)5	15	238	252	undetermined
c158264_g1_i1	1	p3	(AAT)5	15	207	221	undetermined
c158494_g1_i1	2	p3	(CTT)5	15	244	258	undetermined
c158726_g1_i1	1	p2	(TC)7	14	205	218	undetermined
c158848_g1_i1	1	p3	(TGC)6	18	382	399	undetermined
c158871_g1_i1	1	p3	(CTG)5	15	191	205	undetermined
c159090_g1_i1	2	p2	(GA)7	14	218	231	undetermined
c159108_g1_i1	1	p2	(GT)7	14	198	211	undetermined
c159116_g1_i1	1	p3	(TCT)5	15	275	289	undetermined
c159125_g1_i1	1	p3	(GAG)5	15	190	204	undetermined
c15936_g1_i1	1	p2	(GA)7	14	207	220	undetermined
c159492_g1_i1	1	p4	(AAAG)5	20	285	304	coding
c159552_g1_i1	1	p3	(AAG)5	15	226	240	undetermined
c159604_g1_i1	1	p4	(ATAA)5	20	377	396	undetermined
c159722_g1_i1	1	p2	(TG)7	14	187	200	undetermined
c159809_g1_i1	2	p2	(GA)8	16	289	304	undetermined
c15983_g1_i1	1	p3	(AAT)5	15	663	677	undetermined
c159984_g1_i1	1	p2	(TG)8	16	315	330	undetermined
c160280_g1_i1	1	p2	(AG)8	16	301	316	undetermined
c160285_g1_i1	1	p2	(AG)7	14	498	511	undetermined
c160316_g1_i1	1	p3	(AAT)6	18	204	221	undetermined
c160386_g1_i1	1	p3	(AAG)7	21	218	238	undetermined
c16046_g1_i1	1	p3	(GCG)5	15	758	772	coding
c16046_g1_i1	2	p3	(CGA)5	15	980	994	utr3
c16046_g1_i1	3	p3	(ATG)5	15	1211	1225	utr3
c160460_g1_i1	1	p2	(TA)7	14	445	458	utr5
c160520_g1_i1	1	p3	(GCA)5	15	238	252	undetermined
c160582_g1_i1	1	p2	(AG)8	16	263	278	undetermined
c160701_g1_i1	1	p3	(ATG)6	18	547	564	coding
c160714_g1_i1	1	p3	(AGC)5	15	254	268	coding
c1608_g1_i1	1	p2	(GA)7	14	282	295	undetermined
c161231_g1_i1	1	p2	(AG)9	18	232	249	undetermined
c161248_g1_i1	1	p2	(AC)9	18	274	291	undetermined
c161312_g1_i1	1	p2	(TA)6	12	189	200	undetermined
c161329_g1_i1	1	p3	(CGG)6	18	329	346	coding
c161467_g1_i1	1	p2	(AG)9	18	390	407	undetermined
c161551_g1_i1	2	p2	(TC)7	14	215	228	undetermined
c161583_g1_i1	2	p2	(GT)7	14	191	204	undetermined
c161611_g1_i1	1	p2	(GT)9	18	200	217	undetermined
c16171_g1_i1	1	p2	(GT)7	14	364	377	undetermined
c161726_g1_i1	1	p2	(AG)10	20	248	267	undetermined
c161782_g1_i1	1	p2	(TC)7	14	435	448	undetermined
c16183_g1_i1	1	p3	(TGA)6	18	1803	1820	utr3
c161900_g1_i1	1	p2	(GA)10	20	188	207	undetermined
c161944_g1_i1	1	p2	(CT)8	16	209	224	undetermined
c162050_g1_i1	1	p3	(GCC)5	15	361	375	undetermined
c162057_g1_i1	1	p2	(AT)6	12	243	254	undetermined
c162085_g1_i1	1	p3	(CGT)6	18	277	294	undetermined
c162165_g1_i1	2	p2	(TG)7	14	198	211	undetermined
c1622_g1_i1	1	p2	(CT)6	12	340	351	undetermined
c162271_g1_i1	1	p2	(AG)9	18	201	218	undetermined
c162320_g1_i1	1	p2	(AG)8	16	190	205	undetermined
c16233_g1_i1	2	p2	(GT)6	12	206	217	undetermined
c16236_g1_i1	1	p2	(GA)10	20	195	214	undetermined
c162401_g1_i1	1	p2	(AG)7	14	311	324	undetermined
c16243_g1_i1	1	p2	(AG)6	12	562	573	undetermined
c162640_g1_i1	2	p2	(TA)8	16	283	298	undetermined
c162749_g1_i1	1	p2	(GA)8	16	282	297	undetermined
c162846_g1_i1	1	p3	(CGA)6	18	230	247	undetermined
c163054_g1_i1	1	p2	(GA)8	16	225	240	undetermined
c163068_g1_i1	1	p2	(CG)7	14	198	211	undetermined
c163213_g1_i1	2	p3	(ACA)7	21	212	232	undetermined
c163263_g1_i1	1	p2	(TA)6	12	312	323	undetermined
c163314_g1_i1	1	p3	(TAA)6	18	211	228	undetermined
c163447_g1_i1	1	p2	(AG)7	14	321	334	undetermined
c163489_g1_i1	1	p2	(GA)7	14	195	208	undetermined
c16376_g1_i1	1	p3	(TGA)5	15	285	299	coding
c1641_g1_i1	1	p3	(GGA)5	15	306	320	undetermined
c16473_g1_i1	1	p2	(TC)8	16	211	226	undetermined
c16574_g1_i1	2	p2	(AG)8	16	304	319	undetermined
c16623_g1_i1	1	p3	(CGA)5	15	1139	1153	utr5
c1672_g1_i2	1	p2	(CA)6	12	263	274	undetermined
c16776_g1_i1	2	p2	(CA)7	14	188	201	undetermined
c1679_g1_i1	1	p2	(CT)8	16	215	230	undetermined
c16790_g1_i1	1	p2	(CA)7	14	229	242	undetermined
c16797_g1_i1	2	p2	(CT)8	16	210	225	undetermined
c16825_g1_i1	1	p4	(AATC)5	20	287	306	utr5
c16849_g1_i1	1	p2	(CA)6	12	245	256	undetermined
c16948_g1_i1	1	p2	(GA)8	16	209	224	undetermined
c17008_g1_i1	2	p2	(CT)9	18	267	284	undetermined
c17028_g1_i1	1	p2	(AG)10	20	200	219	undetermined
c17056_g1_i1	1	p2	(AG)7	14	479	492	undetermined
c17401_g1_i1	1	p2	(CT)6	12	216	227	coding
c17416_g1_i1	1	p2	(AC)7	14	269	282	undetermined
c17419_g1_i1	1	p2	(TA)8	16	572	587	utr3
c17510_g1_i1	1	p2	(TC)8	16	255	270	undetermined
c17511_g1_i1	1	p2	(TC)9	18	903	920	utr5
c17534_g1_i1	1	p2	(TA)6	12	979	990	utr3
c1757_g1_i1	1	p2	(AG)7	14	277	290	undetermined
c176_g1_i1	1	p2	(GA)9	18	369	386	undetermined
c17630_g1_i1	1	p3	(AGA)6	18	272	289	undetermined
c17642_g1_i1	1	p3	(TTA)5	15	580	594	undetermined
c17664_g1_i1	1	p3	(ATT)7	21	970	990	utr5
c17672_g1_i1	1	p4	(TATT)5	20	230	249	undetermined
c17679_g1_i1	2	p2	(AG)6	12	310	321	undetermined
c17685_g1_i1	1	p2	(GA)10	20	333	352	undetermined
c17686_g1_i1	1	p3	(AAG)6	18	409	426	coding
c17695_g1_i1	1	p3	(GCT)6	18	681	698	coding
c17757_g1_i1	1	p3	(GGC)5	15	500	514	coding
c17777_g1_i1	1	p2	(AG)6	12	221	232	undetermined
c1779_g1_i1	1	p2	(AT)6	12	638	649	utr3
c17809_g1_i1	1	p2	(CT)9	18	257	274	undetermined
c1781_g1_i1	1	p2	(GA)8	16	312	327	undetermined
c17834_g1_i1	1	p3	(GCC)5	15	553	567	undetermined
c17857_g1_i1	2	p3	(AGA)5	15	272	286	undetermined
c17869_g1_i1	1	p2	(AG)6	12	238	249	undetermined
c17894_g1_i1	1	p3	(CCA)5	15	848	862	coding
c17960_g1_i1	1	p2	(AG)6	12	225	236	undetermined
c18041_g1_i1	1	p2	(AG)8	16	1207	1222	coding
c1813_g1_i1	1	p2	(GA)6	12	288	299	undetermined
c18132_g1_i1	2	p2	(AG)7	14	238	251	undetermined
c18136_g1_i1	1	p2	(CA)8	16	338	353	undetermined
c18170_g1_i1	1	p3	(CGC)5	15	219	233	undetermined
c18244_g1_i1	1	p3	(GAT)5	15	338	352	coding
c18260_g1_i1	1	p3	(CAA)5	15	413	427	coding
c18260_g1_i1	2	p3	(ATT)5	15	647	661	utr3
c1829_g1_i1	1	p2	(AG)8	16	381	396	undetermined
c18370_g1_i1	1	p3	(TCG)7	21	353	373	coding
c18378_g1_i1	1	p2	(TA)6	12	217	228	undetermined
c18400_g1_i1	2	p2	(TC)7	14	430	443	undetermined
c18472_g1_i1	1	p3	(AAT)7	21	310	330	undetermined
c18500_g1_i1	1	p2	(AG)8	16	371	386	undetermined
c18547_g1_i1	2	p3	(TGT)5	15	465	479	undetermined
c18563_g1_i1	1	p3	(TCT)5	15	189	203	undetermined
c18654_g1_i1	1	p3	(TGA)5	15	209	223	undetermined
c18686_g1_i2	1	p2	(CA)6	12	323	334	undetermined
c18703_g1_i1	1	p2	(TG)8	16	242	257	undetermined
c18788_g1_i1	1	p3	(TCG)5	15	209	223	undetermined
c188_g1_i1	1	p2	(CT)6	12	652	663	utr3
c18806_g1_i1	2	p2	(TG)8	16	465	480	undetermined
c18853_g1_i1	1	p2	(GA)6	12	357	368	undetermined
c18870_g1_i1	1	p3	(AAT)5	15	316	330	undetermined
c18915_g1_i1	1	p3	(CGG)5	15	231	245	undetermined
c18920_g1_i1	1	p3	(AAC)6	18	302	319	undetermined
c18987_g1_i1	2	p2	(GA)6	12	197	208	undetermined
c19007_g1_i1	1	p2	(AG)7	14	200	213	undetermined
c19048_g1_i1	1	p3	(CAG)5	15	798	812	coding
c1909_g1_i1	1	p3	(GAC)5	15	393	407	coding
c19151_g1_i1	1	p2	(CT)6	12	322	333	undetermined
c1921_g1_i1	1	p2	(TG)6	12	328	339	undetermined
c19251_g1_i1	2	p3	(GCA)6	18	235	252	coding
c19325_g1_i1	1	p2	(TG)8	16	316	331	undetermined
c19344_g1_i1	2	p2	(GA)6	12	570	581	undetermined
c19375_g1_i1	2	p2	(AG)8	16	208	223	undetermined
c19436_g1_i1	1	p2	(CT)8	16	409	424	undetermined
c19478_g1_i1	1	p3	(ATC)5	15	208	222	coding
c19522_g1_i1	1	p2	(GA)9	18	332	349	undetermined
c19550_g1_i2	1	p3	(CAG)5	15	561	575	coding
c19632_g1_i1	1	p2	(GA)8	16	237	252	undetermined
c19636_g1_i1	1	p2	(AG)6	12	269	280	undetermined
c19703_g1_i1	1	p2	(AT)6	12	307	318	undetermined
c19720_g1_i1	1	p3	(AGA)7	21	430	450	undetermined
c19927_g1_i1	1	p3	(ATA)5	15	571	585	utr5
c19944_g1_i1	2	p2	(AG)8	16	547	562	undetermined
c19963_g1_i1	1	p3	(TAC)5	15	401	415	undetermined
c19980_g1_i1	1	p3	(TTG)6	18	291	308	undetermined
c19990_g1_i1	1	p3	(CTT)6	18	430	447	coding
c20019_g1_i1	1	p3	(CGC)5	15	277	291	coding
c20092_g1_i1	1	p2	(AG)7	14	527	540	utr5
c2010_g1_i1	1	p3	(GAA)5	15	294	308	coding
c20112_g1_i1	1	p2	(GA)9	18	194	211	undetermined
c20141_g1_i1	2	p2	(CT)6	12	273	284	undetermined
c20202_g1_i1	1	p3	(ATC)6	18	621	638	coding
c2029_g1_i1	1	p2	(AG)8	16	497	512	coding
c20358_g1_i1	1	p2	(CT)8	16	288	303	coding
c20363_g1_i2	1	p2	(GA)7	14	465	478	undetermined
c20374_g1_i1	1	p3	(GAT)5	15	341	355	coding
c20404_g1_i1	1	p2	(TA)7	14	368	381	undetermined
c20503_g1_i1	2	p2	(AG)9	18	803	820	utr5
c20625_g1_i1	1	p2	(GA)9	18	577	594	utr5
c20633_g1_i1	1	p2	(GA)8	16	348	363	undetermined
c20659_g1_i1	1	p2	(TG)6	12	911	922	undetermined
c20664_g1_i1	1	p3	(ACC)5	15	446	460	coding
c2067_g1_i1	1	p2	(TC)7	14	447	460	coding
c20710_g1_i2	1	p2	(GC)6	12	563	574	utr5
c2077_g1_i1	1	p2	(TG)9	18	188	205	undetermined
c20851_g1_i1	1	p2	(TC)6	12	234	245	undetermined
c20894_g1_i1	1	p2	(CT)7	14	258	271	undetermined
c20950_g1_i1	1	p2	(AG)9	18	183	200	undetermined
c20958_g1_i1	1	p3	(GTG)5	15	300	314	coding
c21_g1_i1	2	p2	(GT)6	12	297	308	undetermined
c21074_g1_i1	2	p2	(TC)8	16	283	298	undetermined
c21104_g1_i1	1	p2	(CT)11	22	376	397	undetermined
c21197_g1_i1	1	p2	(CA)6	12	226	237	undetermined
c21213_g1_i1	1	p2	(TG)8	16	199	214	undetermined
c21226_g1_i1	1	p2	(TC)9	18	643	660	coding
c2129_g1_i1	1	p2	(GT)9	18	311	328	undetermined
c21296_g1_i2	1	p2	(AT)6	12	272	283	undetermined
c21328_g1_i1	2	p2	(AT)8	16	376	391	utr3
c2133_g1_i1	1	p2	(AC)6	12	387	398	undetermined
c21346_g1_i1	1	p3	(AGA)5	15	337	351	coding
c2136_g1_i1	1	p3	(TAG)7	21	382	402	undetermined
c21399_g1_i1	1	p2	(TG)9	18	275	292	undetermined
c21404_g1_i1	1	p2	(AC)7	14	684	697	undetermined
c21455_g1_i1	1	p3	(GGA)5	15	320	334	coding
c21482_g1_i1	1	p3	(GAA)7	21	1191	1211	coding
c21484_g1_i1	1	p2	(TG)6	12	1151	1162	utr5
c21515_g1_i1	1	p3	(AAG)5	15	719	733	coding
c21549_g1_i1	1	p2	(AT)6	12	332	343	undetermined
c216_g1_i1	1	p2	(AG)6	12	233	244	undetermined
c21631_g1_i1	1	p2	(TG)6	12	366	377	utr5
c21660_g1_i1	1	p2	(AG)6	12	580	591	undetermined
c21693_g1_i1	1	p2	(TA)6	12	826	837	utr3
c21709_g1_i1	1	p2	(GA)6	12	1061	1072	coding
c21714_g1_i1	1	p2	(GT)8	16	194	209	undetermined
c21739_g1_i1	2	p2	(CT)8	16	371	386	undetermined
c21745_g1_i1	1	p2	(TG)6	12	204	215	undetermined
c21827_g1_i1	1	p2	(GC)6	12	302	313	undetermined
c21881_g1_i1	1	p3	(ACG)5	15	389	403	coding
c21889_g1_i1	1	p2	(CT)6	12	197	208	undetermined
c21937_g1_i1	1	p3	(ATT)7	21	230	250	undetermined
c21980_g1_i1	1	p3	(TAT)6	18	531	548	undetermined
c21995_g1_i1	1	p2	(AG)8	16	293	308	undetermined
c22010_g1_i1	1	p2	(AT)8	16	200	215	undetermined
c2202_g1_i1	1	p3	(CTG)5	15	323	337	coding
c22041_g1_i1	1	p3	(ATT)7	21	388	408	undetermined
c2205_g1_i1	1	p3	(ACC)5	15	210	224	undetermined
c22088_g1_i1	1	p3	(CTT)6	18	299	316	coding
c22092_g1_i1	1	p2	(TA)8	16	242	257	undetermined
c22112_g1_i1	1	p2	(AG)6	12	603	614	coding
c22114_g1_i1	1	p2	(AC)10	20	401	420	utr5
c22182_g1_i1	1	p3	(CCA)5	15	361	375	coding
c22186_g1_i1	1	p3	(ATT)7	21	1575	1595	utr3
c22239_g1_i1	1	p3	(TGA)7	21	239	259	undetermined
c22286_g1_i1	2	p2	(AG)9	18	252	269	undetermined
c22411_g1_i1	1	p3	(AAT)5	15	553	567	utr5
c22463_g1_i1	1	p2	(TA)6	12	293	304	undetermined
c22467_g1_i1	1	p2	(GA)9	18	341	358	undetermined
c22559_g1_i1	1	p2	(TG)8	16	477	492	undetermined
c22607_g1_i1	1	p2	(GA)7	14	263	276	undetermined
c22613_g1_i1	2	p3	(TAT)7	21	255	275	undetermined
c22655_g1_i1	1	p3	(TAT)7	21	567	587	undetermined
c22786_g1_i1	2	p2	(GT)7	14	697	710	utr5
c22819_g1_i2	1	p3	(GAA)5	15	204	218	undetermined
c22929_g1_i1	1	p3	(TAC)5	15	244	258	undetermined
c23089_g1_i1	1	p2	(GA)8	16	245	260	undetermined
c23109_g1_i2	1	p2	(CT)7	14	261	274	undetermined
c23149_g1_i1	1	p3	(TGT)5	15	198	212	undetermined
c23303_g1_i1	1	p2	(GA)9	18	208	225	undetermined
c23313_g1_i1	1	p3	(GTC)5	15	268	282	undetermined
c23339_g1_i1	1	p2	(AG)9	18	523	540	undetermined
c23361_g1_i1	1	p2	(GA)10	20	198	217	undetermined
c23425_g1_i1	1	p2	(AG)9	18	212	229	undetermined
c23499_g1_i1	1	p4	(AAAC)5	20	249	268	undetermined
c23541_g1_i1	1	p2	(GA)7	14	227	240	undetermined
c23614_g1_i1	1	p2	(GA)9	18	326	343	undetermined
c23616_g1_i1	2	p3	(ATT)5	15	1525	1539	utr3
c23678_g1_i1	1	p3	(ATC)5	15	326	340	undetermined
c23723_g1_i1	1	p2	(AT)9	18	521	538	undetermined
c23744_g1_i1	1	p2	(AG)6	12	284	295	undetermined
c23748_g1_i1	1	p2	(AG)8	16	410	425	undetermined
c23836_g1_i1	1	p2	(GA)8	16	216	231	undetermined
c23854_g1_i1	1	p2	(TC)8	16	192	207	undetermined
c23897_g1_i1	1	p2	(TG)6	12	212	223	undetermined
c2390_g1_i1	1	p2	(CT)9	18	213	230	undetermined
c23918_g1_i1	1	p3	(GAA)6	18	189	206	undetermined
c23957_g1_i1	1	p2	(AG)6	12	258	269	undetermined
c24018_g1_i1	1	p2	(GA)6	12	774	785	utr3
c24020_g1_i1	1	p2	(CT)8	16	191	206	undetermined
c24037_g1_i1	1	p3	(GAT)5	15	214	228	undetermined
c24039_g1_i1	1	p3	(ATT)6	18	383	400	undetermined
c24103_g1_i1	1	p2	(AC)9	18	776	793	undetermined
c24106_g1_i1	1	p2	(TC)6	12	473	484	utr5
c24229_g1_i1	2	p2	(TA)7	14	313	326	undetermined
c24295_g1_i1	1	p2	(GA)10	20	211	230	undetermined
c24365_g1_i1	3	p2	(GA)7	14	313	326	undetermined
c24376_g1_i1	1	p2	(TG)9	18	337	354	undetermined
c24418_g1_i1	1	p2	(GA)9	18	198	215	undetermined
c24496_g1_i1	1	p3	(TTC)6	18	216	233	undetermined
c24573_g1_i1	1	p2	(AG)6	12	585	596	coding
c24588_g1_i1	2	p2	(TC)8	16	485	500	undetermined
c24681_g1_i1	1	p2	(AG)11	22	316	337	undetermined
c24720_g1_i1	2	p2	(AG)6	12	321	332	undetermined
c24867_g1_i1	1	p3	(TGT)5	15	362	376	undetermined
c24879_g1_i1	1	p2	(AG)7	14	428	441	undetermined
c24938_g1_i1	2	p2	(AG)9	18	202	219	undetermined
c25011_g1_i1	1	p2	(TG)9	18	195	212	undetermined
c25031_g1_i1	2	p3	(AAT)5	15	288	302	undetermined
c25099_g1_i1	1	p2	(GA)8	16	323	338	undetermined
c25113_g1_i1	1	p2	(AG)6	12	216	227	undetermined
c25125_g1_i1	1	p2	(TG)8	16	253	268	undetermined
c2524_g1_i1	1	p3	(GAG)7	21	412	432	undetermined
c25365_g1_i1	1	p2	(CA)7	14	356	369	undetermined
c25435_g1_i2	1	p3	(GAG)5	15	1402	1416	utr3
c25465_g1_i1	1	p2	(AG)8	16	1139	1154	utr5
c25478_g1_i1	2	p2	(GA)6	12	1530	1541	utr5
c25695_g1_i1	1	p2	(AT)6	12	209	220	undetermined
c25757_g1_i1	1	p2	(AG)8	16	282	297	undetermined
c25769_g1_i1	1	p2	(TC)6	12	477	488	undetermined
c25784_g1_i1	1	p2	(GA)9	18	506	523	coding
c25846_g1_i1	1	p2	(GA)7	14	665	678	utr5
c25959_g1_i1	1	p2	(CT)7	14	190	203	undetermined
c26002_g1_i1	1	p2	(GA)7	14	316	329	coding
c26165_g1_i1	1	p2	(TC)6	12	292	303	undetermined
c26285_g1_i1	1	p2	(TG)10	20	326	345	undetermined
c26290_g1_i1	1	p3	(TTG)5	15	895	909	coding
c26309_g1_i1	1	p2	(AG)8	16	217	232	undetermined
c26372_g1_i1	1	p2	(AG)6	12	872	883	undetermined
c26381_g1_i1	2	p3	(GCG)5	15	484	498	coding
c26404_g1_i1	1	p2	(TG)6	12	294	305	utr5
c26413_g1_i1	1	p4	(AAAT)5	20	239	258	undetermined
c26615_g1_i1	1	p2	(TG)7	14	818	831	utr3
c26641_g1_i1	1	p3	(CAA)8	24	1262	1285	coding
c26665_g1_i1	2	p2	(TG)9	18	566	583	utr5
c26671_g1_i1	1	p2	(TC)7	14	344	357	undetermined
c26684_g1_i1	1	p2	(CT)8	16	272	287	undetermined
c26709_g1_i1	1	p2	(TC)8	16	581	596	utr5
c26713_g1_i1	1	p2	(GA)9	18	788	805	coding
c26719_g1_i1	1	p2	(TG)8	16	408	423	undetermined
c26733_g1_i1	1	p2	(TC)7	14	965	978	coding
c26753_g1_i1	1	p3	(TAT)5	15	511	525	utr3
c26797_g1_i1	1	p2	(GT)10	20	1218	1237	utr5
c26812_g1_i1	2	p2	(AG)7	14	233	246	undetermined
c26847_g1_i1	1	p2	(CT)6	12	322	333	undetermined
c26864_g1_i1	2	p3	(CTC)5	15	216	230	coding
c2687_g1_i1	1	p4	(AAAT)5	20	343	362	undetermined
c26883_g1_i1	1	p2	(CT)8	16	783	798	utr3
c26893_g1_i1	2	p3	(GCC)5	15	783	797	coding
c26921_g1_i1	1	p2	(AG)8	16	553	568	coding
c26959_g1_i1	1	p2	(TA)7	14	504	517	undetermined
c26995_g1_i1	1	p2	(GA)9	18	730	747	coding
c27015_g1_i1	1	p2	(AC)6	12	349	360	undetermined
c27035_g1_i1	1	p3	(CGG)5	15	1801	1815	coding
c27062_g1_i2	1	p2	(TA)6	12	379	390	undetermined
c27066_g1_i1	1	p2	(CT)9	18	195	212	undetermined
c27093_g1_i1	1	p3	(GCT)5	15	814	828	coding
c2710_g1_i1	1	p2	(GA)9	18	759	776	coding
c27139_g1_i1	1	p2	(TG)11	22	272	293	undetermined
c27168_g1_i1	1	p2	(CA)6	12	396	407	undetermined
c27168_g1_i1	2	p2	(AG)8	16	572	587	undetermined
c2719_g1_i1	1	p2	(AG)6	12	228	239	undetermined
c27190_g1_i1	1	p2	(GA)7	14	1778	1791	utr5
c27212_g1_i1	1	p2	(CT)7	14	249	262	undetermined
c27268_g1_i1	1	p2	(AG)11	22	226	247	undetermined
c27313_g1_i1	2	p3	(AGG)5	15	248	262	coding
c27327_g1_i1	1	p2	(CT)8	16	196	211	undetermined
c27345_g1_i1	2	p3	(GTG)7	21	1785	1805	coding
c27357_g1_i1	1	p2	(GA)6	12	1341	1352	utr3
c27363_g1_i1	1	p3	(TCG)5	15	959	973	coding
c27382_g1_i1	1	p2	(GA)11	22	359	380	undetermined
c27394_g1_i1	1	p2	(TG)6	12	1570	1581	utr3
c27419_g1_i1	1	p2	(AG)9	18	1857	1874	utr5
c27448_g1_i1	1	p3	(TAA)5	15	1072	1086	utr3
c27511_g1_i1	1	p2	(TA)6	12	235	246	undetermined
c27517_g1_i1	1	p3	(TTG)5	15	365	379	coding
c2753_g1_i1	1	p3	(AGA)5	15	385	399	undetermined
c2758_g1_i1	1	p3	(TGC)5	15	1087	1101	coding
c27615_g1_i1	1	p3	(GCT)5	15	1100	1114	utr5
c2762_g1_i1	2	p2	(TC)7	14	572	585	utr5
c27649_g1_i1	2	p3	(TAT)7	21	740	760	coding
c27655_g1_i1	1	p2	(CT)9	18	297	314	coding
c27657_g1_i1	1	p2	(AG)9	18	387	404	undetermined
c27717_g1_i1	2	p3	(CCA)6	18	609	626	undetermined
c27740_g1_i1	2	p2	(TC)7	14	456	469	undetermined
c27759_g1_i1	1	p2	(GA)10	20	1466	1485	coding
c27761_g1_i1	1	p2	(TA)11	22	1926	1947	utr3
c27808_g1_i1	1	p2	(GA)7	14	237	250	undetermined
c27863_g1_i1	1	p2	(TA)8	16	203	218	undetermined
c27887_g1_i1	1	p2	(TC)9	18	584	601	undetermined
c27898_g1_i1	1	p2	(TC)7	14	407	420	undetermined
c27900_g1_i1	1	p2	(TA)6	12	571	582	utr3
c27917_g1_i1	1	p2	(AG)6	12	1974	1985	utr3
c27953_g1_i2	1	p2	(GA)9	18	487	504	undetermined
c27959_g1_i1	1	p2	(CA)8	16	612	627	undetermined
c27979_g1_i1	1	p2	(GA)7	14	439	452	undetermined
c27984_g1_i1	1	p3	(CCG)6	18	235	252	utr5
c27990_g1_i1	2	p2	(AT)6	12	792	803	utr5
c28021_g1_i1	1	p3	(GAG)5	15	1198	1212	coding
c28021_g1_i1	2	p2	(AT)6	12	1557	1568	utr3
c28026_g1_i2	1	p2	(AG)7	14	397	410	undetermined
c2806_g1_i1	1	p2	(CA)6	12	213	224	undetermined
c28077_g1_i1	1	p2	(CT)9	18	243	260	undetermined
c28098_g1_i1	2	p3	(TAG)5	15	336	350	undetermined
c28102_g1_i1	1	p2	(GA)6	12	1194	1205	undetermined
c28182_g1_i1	1	p2	(AG)7	14	311	324	undetermined
c28218_g1_i1	2	p2	(AG)9	18	198	215	undetermined
c28232_g2_i1	1	p3	(CGC)5	15	236	250	coding
c28236_g1_i1	1	p3	(AAT)7	21	281	301	undetermined
c28244_g1_i1	1	p2	(AG)10	20	190	209	undetermined
c28256_g1_i1	1	p2	(GA)8	16	196	211	undetermined
c28256_g1_i1	2	p2	(CT)7	14	399	412	undetermined
c28284_g1_i1	1	p2	(AG)8	16	318	333	undetermined
c28358_g1_i1	1	p2	(CT)6	12	383	394	undetermined
c28428_g1_i1	1	p3	(CTT)6	18	1182	1199	utr5
c28448_g1_i1	1	p2	(GT)6	12	275	286	undetermined
c28449_g1_i1	2	p2	(TC)8	16	229	244	undetermined
c28545_g1_i1	1	p2	(AG)7	14	333	346	undetermined
c28578_g1_i1	1	p2	(GA)9	18	275	292	undetermined
c28581_g1_i2	1	p3	(CAG)7	21	836	856	coding
c2860_g1_i1	1	p3	(CAT)5	15	263	277	undetermined
c28687_g1_i1	1	p3	(GTT)7	21	225	245	undetermined
c28789_g1_i1	1	p2	(GA)6	12	375	386	undetermined
c2880_g1_i1	1	p2	(AC)6	12	415	426	undetermined
c2882_g1_i1	1	p2	(CA)10	20	314	333	undetermined
c28841_g1_i1	1	p2	(TC)7	14	610	623	undetermined
c28857_g1_i1	1	p2	(TG)6	12	283	294	undetermined
c28893_g1_i2	1	p2	(TG)6	12	398	409	undetermined
c28996_g1_i1	1	p2	(GA)9	18	201	218	undetermined
c29072_g1_i1	1	p3	(AAT)6	18	549	566	undetermined
c29172_g1_i2	2	p3	(GCT)6	18	247	264	undetermined
c29230_g1_i1	1	p2	(TA)8	16	236	251	undetermined
c29264_g1_i1	1	p2	(CT)10	20	295	314	undetermined
c29303_g1_i1	1	p2	(CA)6	12	240	251	undetermined
c29366_g1_i1	1	p2	(AG)9	18	238	255	undetermined
c29372_g1_i1	1	p2	(TG)6	12	193	204	undetermined
c29375_g2_i1	1	p3	(CCT)5	15	289	303	coding
c29377_g1_i1	1	p2	(AG)7	14	230	243	undetermined
c29427_g1_i1	1	p2	(GA)8	16	278	293	undetermined
c29544_g1_i1	1	p2	(GA)10	20	346	365	undetermined
c29547_g2_i1	1	p3	(TGG)5	15	331	345	coding
c29555_g1_i1	1	p2	(TC)6	12	364	375	undetermined
c29699_g1_i2	2	p2	(GA)7	14	226	239	undetermined
c29739_g1_i2	1	p3	(CAG)5	15	537	551	coding
c29740_g1_i1	1	p2	(TG)7	14	219	232	undetermined
c29807_g1_i1	1	p2	(GA)7	14	265	278	undetermined
c29860_g1_i1	1	p2	(AG)7	14	298	311	undetermined
c29878_g1_i1	2	p2	(GA)8	16	351	366	undetermined
c29896_g1_i1	1	p2	(AG)6	12	309	320	coding
c2992_g1_i1	1	p3	(AAT)5	15	334	348	undetermined
c29937_g1_i1	1	p3	(AAG)7	21	280	300	undetermined
c2996_g1_i1	1	p3	(ATT)7	21	223	243	undetermined
c29963_g1_i1	1	p2	(AC)6	12	413	424	undetermined
c29981_g1_i1	1	p2	(TG)9	18	806	823	undetermined
c29996_g1_i2	1	p2	(AG)6	12	414	425	undetermined
c3002_g1_i1	1	p3	(TAT)5	15	1402	1416	utr3
c30042_g1_i1	1	p2	(TC)7	14	250	263	undetermined
c30068_g1_i1	1	p2	(CT)7	14	316	329	undetermined
c30114_g1_i1	1	p2	(CT)8	16	229	244	undetermined
c30162_g1_i1	1	p2	(AG)9	18	846	863	coding
c30213_g1_i1	1	p2	(AG)6	12	402	413	undetermined
c3024_g1_i1	1	p2	(TG)6	12	316	327	undetermined
c30251_g1_i1	1	p2	(TC)6	12	204	215	undetermined
c30352_g1_i1	1	p2	(AT)9	18	464	481	undetermined
c30428_g1_i1	2	p2	(TG)9	18	456	473	undetermined
c30461_g1_i1	1	p2	(GA)8	16	308	323	undetermined
c3061_g1_i1	1	p3	(AAG)6	18	528	545	undetermined
c30646_g1_i1	1	p2	(TC)7	14	245	258	undetermined
c3073_g1_i1	1	p3	(ACA)5	15	223	237	undetermined
c30738_g1_i1	1	p2	(AG)7	14	263	276	undetermined
c30745_g1_i1	1	p3	(GCA)5	15	372	386	coding
c30790_g1_i2	1	p2	(AG)8	16	276	291	coding
c30805_g1_i1	1	p2	(GA)6	12	1071	1082	utr5
c30830_g1_i1	1	p2	(GA)9	18	183	200	undetermined
c30838_g1_i3	1	p2	(TA)8	16	412	427	undetermined
c30954_g1_i1	2	p2	(GT)6	12	418	429	undetermined
c30968_g1_i1	1	p2	(CT)7	14	2385	2398	utr5
c30978_g1_i1	2	p2	(TG)6	12	746	757	undetermined
c31009_g1_i1	2	p2	(AC)10	20	192	211	undetermined
c31032_g1_i1	1	p3	(GAG)5	15	882	896	coding
c31035_g1_i1	1	p2	(GA)8	16	837	852	undetermined
c31068_g1_i2	1	p2	(AC)7	14	366	379	undetermined
c31143_g1_i1	1	p2	(TC)7	14	258	271	undetermined
c31157_g1_i1	1	p2	(AG)6	12	516	527	utr5
c31166_g1_i1	1	p2	(AG)9	18	230	247	undetermined
c31167_g1_i1	1	p2	(AG)8	16	333	348	undetermined
c31295_g1_i1	1	p3	(TAT)5	15	422	436	undetermined
c31308_g1_i2	1	p3	(GCC)5	15	691	705	coding
c31310_g1_i1	1	p3	(TAT)6	18	836	853	utr3
c31311_g1_i1	1	p2	(AG)8	16	482	497	undetermined
c31326_g1_i1	1	p2	(GA)6	12	203	214	undetermined
c31326_g1_i1	2	p2	(AG)9	18	369	386	undetermined
c31341_g1_i1	2	p2	(AG)7	14	316	329	undetermined
c31349_g1_i1	1	p2	(TC)6	12	206	217	undetermined
c31411_g1_i1	1	p2	(CT)7	14	214	227	undetermined
c31424_g1_i1	1	p2	(AC)9	18	468	485	undetermined
c31498_g1_i1	1	p3	(AAC)6	18	311	328	undetermined
c315_g1_i1	1	p2	(AG)7	14	189	202	undetermined
c31511_g1_i1	1	p3	(AAG)5	15	568	582	coding
c31578_g1_i1	2	p3	(CTT)5	15	219	233	undetermined
c31623_g1_i1	1	p2	(TC)6	12	208	219	undetermined
c31667_g1_i2	1	p2	(AG)6	12	224	235	undetermined
c31669_g1_i1	1	p3	(GGT)5	15	192	206	undetermined
c31725_g1_i2	2	p3	(CTT)6	18	239	256	undetermined
c31762_g1_i1	1	p2	(TG)7	14	465	478	utr5
c31794_g1_i1	1	p2	(AG)6	12	312	323	undetermined
c31803_g1_i1	1	p3	(GGC)5	15	561	575	undetermined
c31842_g1_i1	1	p2	(GT)9	18	207	224	undetermined
c31846_g1_i1	1	p2	(AT)6	12	587	598	utr3
c3186_g1_i1	2	p2	(TC)8	16	1233	1248	coding
c31885_g1_i1	1	p3	(CAG)6	18	441	458	undetermined
c3193_g1_i1	1	p2	(GA)6	12	458	469	coding
c31939_g1_i1	1	p2	(AG)9	18	436	453	undetermined
c31947_g1_i1	2	p2	(TA)6	12	528	539	undetermined
c32000_g1_i2	2	p2	(AG)8	16	669	684	utr5
c32053_g1_i1	1	p2	(GA)6	12	982	993	coding
c32057_g1_i1	1	p2	(AG)9	18	258	275	undetermined
c32061_g1_i1	1	p2	(CA)8	16	193	208	undetermined
c32090_g1_i1	1	p3	(TTG)6	18	220	237	undetermined
c32098_g1_i1	2	p2	(GA)7	14	217	230	undetermined
c32113_g2_i1	1	p2	(AG)7	14	436	449	undetermined
c32178_g1_i1	1	p2	(AG)8	16	446	461	undetermined
c32230_g1_i1	1	p2	(CA)7	14	274	287	undetermined
c32283_g1_i1	1	p2	(CT)8	16	203	218	undetermined
c32299_g1_i1	2	p2	(TA)6	12	467	478	utr5
c32310_g1_i3	1	p3	(TAT)7	21	635	655	undetermined
c3243_g1_i1	2	p2	(GA)10	20	266	285	undetermined
c3249_g1_i1	1	p2	(GA)6	12	340	351	undetermined
c32504_g1_i2	1	p3	(TTG)5	15	286	300	coding
c32548_g1_i1	1	p3	(TGG)6	18	213	230	undetermined
c32594_g1_i1	1	p2	(TC)8	16	417	432	undetermined
c32616_g1_i1	1	p3	(GCA)6	18	392	409	coding
c32635_g1_i1	1	p2	(AC)6	12	197	208	undetermined
c32669_g1_i1	1	p2	(AG)10	20	274	293	undetermined
c3287_g1_i1	2	p2	(AG)9	18	263	280	undetermined
c32964_g1_i1	1	p2	(AT)8	16	456	471	utr3
c33007_g1_i1	1	p2	(GA)9	18	2296	2313	utr5
c33013_g1_i1	1	p2	(GA)9	18	1173	1190	utr5
c33023_g1_i1	1	p2	(GA)7	14	940	953	utr5
c33026_g1_i1	1	p2	(AG)8	16	696	711	coding
c33028_g1_i1	1	p2	(GA)7	14	188	201	undetermined
c33069_g1_i1	2	p2	(AT)6	12	775	786	utr3
c33114_g1_i1	1	p3	(AAT)5	15	389	403	utr3
c33127_g1_i1	1	p2	(TG)9	18	589	606	undetermined
c3314_g1_i1	1	p2	(GA)6	12	761	772	utr5
c33162_g1_i1	1	p3	(AAG)7	21	335	355	undetermined
c33212_g1_i1	1	p2	(AG)6	12	541	552	undetermined
c33237_g1_i1	2	p2	(AG)9	18	1769	1786	utr5
c33263_g1_i1	2	p3	(CCG)5	15	433	447	coding
c3327_g1_i1	1	p2	(TG)7	14	395	408	undetermined
c33297_g1_i2	2	p3	(CTG)5	15	1109	1123	coding
c33332_g1_i1	1	p2	(AG)10	20	476	495	undetermined
c33364_g1_i1	1	p3	(AAG)5	15	306	320	coding
c33375_g1_i1	2	p2	(GA)7	14	1986	1999	utr3
c33384_g1_i1	1	p2	(AG)6	12	255	266	utr5
c33412_g1_i1	1	p2	(AG)8	16	2106	2121	utr5
c33438_g1_i1	1	p2	(AG)8	16	854	869	utr5
c33460_g1_i1	1	p3	(AAG)5	15	624	638	coding
c33496_g1_i1	1	p2	(TC)6	12	1008	1019	utr5
c33509_g1_i1	2	p2	(GT)11	22	1997	2018	utr3
c33512_g1_i1	1	p3	(CCG)5	15	295	309	coding
c3352_g1_i1	1	p2	(TG)11	22	764	785	undetermined
c33539_g1_i1	3	p3	(TTA)6	18	1055	1072	utr3
c33539_g1_i1	4	p3	(TAA)7	21	1248	1268	utr3
c33596_g1_i1	1	p2	(TG)8	16	187	202	undetermined
c33614_g1_i1	1	p2	(AG)7	14	759	772	utr3
c33623_g1_i2	1	p2	(GT)7	14	549	562	utr5
c33630_g1_i1	2	p3	(AAC)5	15	500	514	coding
c33632_g1_i1	1	p3	(TGA)6	18	839	856	coding
c33640_g1_i1	1	p2	(AC)6	12	390	401	undetermined
c3365_g1_i1	1	p2	(AG)7	14	573	586	undetermined
c33728_g1_i1	1	p2	(AG)8	16	1566	1581	utr5
c33747_g1_i1	1	p2	(GA)10	20	704	723	coding
c3380_g2_i1	1	p2	(TG)7	14	1313	1326	utr5
c33813_g1_i1	1	p2	(TG)7	14	562	575	undetermined
c33817_g1_i1	1	p2	(AC)8	16	387	402	undetermined
c3384_g1_i1	1	p2	(CT)7	14	395	408	undetermined
c33844_g1_i1	1	p2	(AG)7	14	1467	1480	utr5
c34002_g1_i1	1	p2	(AG)6	12	372	383	undetermined
c34031_g1_i1	1	p2	(CT)9	18	234	251	undetermined
c34035_g1_i1	1	p2	(GA)7	14	451	464	undetermined
c34084_g1_i1	1	p2	(GA)10	20	887	906	utr5
c341_g1_i1	1	p2	(TA)10	20	353	372	undetermined
c34125_g1_i1	1	p2	(GA)9	18	198	215	undetermined
c3419_g1_i1	1	p2	(TG)6	12	259	270	undetermined
c34230_g2_i1	1	p2	(AG)9	18	770	787	utr5
c34234_g1_i1	1	p2	(AT)11	22	376	397	undetermined
c34236_g1_i1	1	p2	(GA)6	12	200	211	undetermined
c34357_g1_i1	1	p3	(GCG)5	15	1137	1151	coding
c34357_g1_i1	2	p3	(CGA)7	21	1382	1402	coding
c34391_g1_i1	1	p3	(ATA)7	21	552	572	undetermined
c34475_g1_i1	2	p2	(AC)8	16	290	305	undetermined
c34487_g1_i1	1	p2	(GT)7	14	364	377	undetermined
c34691_g1_i1	1	p3	(CTC)6	18	398	415	undetermined
c34709_g1_i1	1	p3	(CAG)5	15	327	341	undetermined
c34784_g1_i1	1	p2	(GA)6	12	1311	1322	coding
c34800_g1_i1	1	p2	(GT)7	14	1273	1286	utr5
c34822_g1_i1	1	p3	(AGT)8	24	953	976	utr5
c34853_g1_i1	1	p2	(AG)9	18	241	258	undetermined
c34868_g1_i1	1	p2	(AG)6	12	824	835	utr5
c34877_g1_i1	1	p3	(GGT)7	21	361	381	coding
c34900_g1_i1	1	p2	(CT)6	12	315	326	utr5
c34953_g1_i1	2	p4	(TATG)5	20	1166	1185	utr3
c34977_g1_i1	1	p2	(TA)7	14	474	487	undetermined
c34992_g1_i1	1	p3	(CCG)5	15	621	635	coding
c35014_g1_i1	1	p2	(GT)6	12	197	208	undetermined
c35029_g1_i1	1	p2	(GA)10	20	5915	5934	utr5
c35038_g1_i1	1	p3	(AAG)7	21	427	447	undetermined
c35039_g1_i1	1	p3	(CGT)19	57	420	476	undetermined
c35056_g1_i1	2	p3	(CCG)5	15	312	326	coding
c35111_g1_i1	2	p3	(CAT)6	18	1366	1383	coding
c35112_g1_i1	1	p2	(GA)10	20	3525	3544	utr5
c35117_g1_i1	1	p2	(GA)7	14	193	206	undetermined
c35147_g1_i1	1	p5	(TTGTG)5	25	790	814	utr5
c35158_g1_i1	1	p2	(AG)10	20	679	698	coding
c35163_g1_i1	2	p2	(CT)10	20	290	309	undetermined
c35167_g1_i1	1	p2	(AG)8	16	236	251	undetermined
c35169_g1_i1	1	p2	(AG)7	14	250	263	undetermined
c35172_g1_i1	1	p2	(TC)7	14	1366	1379	coding
c35207_g1_i1	1	p2	(GA)10	20	1409	1428	utr5
c35243_g1_i1	1	p3	(ATA)6	18	1167	1184	utr5
c35284_g1_i1	1	p3	(TTG)5	15	1026	1040	coding
c35324_g1_i1	2	p2	(CT)10	20	226	245	undetermined
c35362_g1_i1	1	p2	(TC)9	18	248	265	undetermined
c35410_g1_i1	1	p2	(GA)8	16	259	274	undetermined
c35470_g1_i1	1	p2	(AG)10	20	1283	1302	coding
c35497_g1_i1	1	p2	(TG)6	12	390	401	undetermined
c35547_g1_i1	2	p3	(CCG)6	18	706	723	coding
c35602_g1_i1	1	p2	(AG)9	18	251	268	utr3
c35689_g1_i1	2	p3	(CTG)8	24	344	367	coding
c35689_g1_i1	3	p3	(AAG)5	15	2314	2328	utr5
c35729_g1_i1	1	p2	(CA)7	14	215	228	undetermined
c35753_g1_i1	1	p2	(CT)7	14	296	309	undetermined
c35775_g1_i1	1	p2	(GA)8	16	185	200	undetermined
c35874_g1_i1	1	p3	(ATC)5	15	417	431	undetermined
c35930_g1_i1	1	p3	(TCA)6	18	267	284	undetermined
c35930_g1_i1	2	p2	(GT)7	14	421	434	undetermined
c36209_g1_i1	3	p2	(CT)6	12	283	294	undetermined
c36264_g1_i2	1	p3	(CAG)7	21	338	358	undetermined
c3633_g1_i1	1	p2	(TC)8	16	352	367	undetermined
c36386_g1_i2	1	p2	(AG)8	16	309	324	undetermined
c36419_g1_i1	1	p2	(CA)6	12	220	231	undetermined
c36486_g1_i1	1	p2	(AG)9	18	676	693	coding
c36582_g1_i1	1	p2	(GA)9	18	187	204	undetermined
c36593_g1_i1	2	p2	(AG)8	16	257	272	undetermined
c36640_g1_i1	1	p2	(GA)10	20	306	325	undetermined
c36728_g1_i1	1	p3	(CAC)6	18	603	620	coding
c36750_g1_i1	2	p2	(TC)8	16	350	365	undetermined
c36764_g1_i1	1	p2	(AC)8	16	191	206	undetermined
c36797_g1_i1	1	p2	(AG)9	18	268	285	undetermined
c36900_g1_i1	1	p2	(AG)6	12	904	915	utr5
c36901_g1_i1	1	p2	(AG)9	18	451	468	undetermined
c36926_g1_i1	1	p2	(AG)6	12	377	388	coding
c36949_g1_i1	2	p2	(AG)8	16	562	577	utr5
c37075_g1_i1	1	p2	(AT)9	18	204	221	undetermined
c37085_g1_i2	1	p3	(GAT)5	15	828	842	coding
c37130_g1_i1	1	p2	(GA)6	12	282	293	undetermined
c37141_g1_i1	1	p3	(TCA)5	15	325	339	coding
c37177_g1_i1	1	p3	(GAT)7	21	212	232	undetermined
c37279_g1_i1	1	p2	(TC)6	12	267	278	undetermined
c37279_g1_i1	2	p2	(CT)9	18	431	448	undetermined
c37354_g1_i1	1	p2	(AG)6	12	213	224	coding
c37387_g1_i1	1	p2	(AG)9	18	192	209	undetermined
c37403_g1_i1	1	p2	(AG)6	12	241	252	undetermined
c3741_g1_i1	2	p3	(TAT)6	18	290	307	undetermined
c37455_g1_i1	1	p2	(CT)7	14	361	374	undetermined
c37483_g1_i1	1	p2	(GA)6	12	196	207	undetermined
c37505_g1_i1	1	p3	(CAC)5	15	517	531	coding
c3753_g1_i1	1	p2	(GA)6	12	243	254	undetermined
c37541_g1_i1	1	p2	(GA)8	16	219	234	undetermined
c37559_g1_i1	1	p3	(TGA)5	15	362	376	coding
c37665_g1_i1	1	p2	(TG)7	14	233	246	undetermined
c3770_g1_i1	1	p2	(TG)10	20	365	384	undetermined
c37712_g1_i2	1	p2	(TG)9	18	192	209	undetermined
c3775_g1_i1	1	p3	(TGG)5	15	298	312	utr5
c37818_g1_i1	1	p2	(TG)7	14	277	290	undetermined
c37822_g1_i1	1	p2	(CA)10	20	202	221	undetermined
c37925_g1_i1	1	p2	(AT)9	18	559	576	undetermined
c37972_g1_i1	1	p2	(AG)8	16	617	632	undetermined
c38078_g1_i1	1	p3	(GGC)5	15	186	200	coding
c38123_g1_i1	1	p3	(TTG)6	18	586	603	undetermined
c38143_g1_i1	1	p2	(AC)7	14	284	297	undetermined
c3815_g1_i1	1	p3	(TCA)5	15	189	203	undetermined
c38176_g1_i1	1	p3	(TTA)5	15	1947	1961	utr5
c38191_g1_i1	2	p2	(TA)8	16	648	663	utr5
c38191_g1_i1	1	p2	(GA)6	12	201	212	utr3
c38199_g1_i1	1	p3	(TAA)5	15	211	225	undetermined
c38258_g1_i1	1	p4	(TAAC)5	20	283	302	undetermined
c38287_g1_i2	1	p3	(AGA)5	15	280	294	undetermined
c38360_g1_i1	1	p2	(AG)8	16	266	281	undetermined
c38385_g1_i1	1	p2	(AG)7	14	509	522	utr5
c38402_g1_i1	1	p3	(AGT)6	18	216	233	undetermined
c38515_g1_i1	1	p2	(CA)7	14	194	207	undetermined
c38560_g1_i1	1	p2	(AG)10	20	188	207	utr3
c38598_g1_i1	2	p2	(GA)8	16	898	913	utr5
c38600_g1_i1	1	p3	(TAT)5	15	385	399	coding
c38600_g1_i1	2	p2	(GA)9	18	546	563	coding
c38615_g1_i1	1	p2	(CT)7	14	307	320	undetermined
c38670_g1_i1	2	p3	(CAG)7	21	195	215	undetermined
c38718_g1_i1	1	p2	(AG)7	14	262	275	undetermined
c3872_g1_i1	1	p2	(CT)9	18	185	202	undetermined
c38758_g1_i1	1	p2	(AG)9	18	247	264	undetermined
c38809_g1_i1	1	p2	(CA)7	14	476	489	undetermined
c38852_g1_i2	2	p3	(CGC)5	15	236	250	undetermined
c3887_g1_i1	1	p2	(GT)6	12	523	534	undetermined
c38880_g1_i1	1	p3	(CAA)5	15	523	537	coding
c38902_g1_i1	1	p2	(TC)8	16	238	253	undetermined
c38949_g1_i1	1	p3	(AAC)5	15	204	218	undetermined
c38969_g1_i1	1	p2	(GA)8	16	524	539	undetermined
c39024_g1_i1	1	p2	(TG)7	14	588	601	undetermined
c39068_g1_i1	1	p2	(GA)6	12	315	326	undetermined
c39124_g2_i1	2	p2	(TC)9	18	216	233	undetermined
c39133_g1_i1	1	p2	(AG)8	16	232	247	undetermined
c39152_g1_i1	1	p2	(GA)6	12	294	305	undetermined
c39191_g2_i1	1	p3	(GTC)5	15	348	362	undetermined
c39205_g1_i1	1	p2	(AG)6	12	893	904	utr5
c39320_g1_i1	1	p2	(AG)7	14	644	657	undetermined
c39415_g1_i1	1	p2	(AC)7	14	398	411	undetermined
c39449_g1_i1	1	p2	(AT)6	12	236	247	coding
c39452_g1_i1	2	p2	(TC)9	18	279	296	undetermined
c39508_g1_i1	1	p2	(TC)8	16	335	350	undetermined
c39516_g1_i1	1	p2	(AG)7	14	302	315	undetermined
c39541_g1_i2	1	p2	(GA)6	12	253	264	undetermined
c39593_g1_i1	1	p2	(TG)9	18	230	247	undetermined
c39638_g1_i1	1	p2	(AG)6	12	237	248	undetermined
c39652_g1_i1	1	p3	(ATT)5	15	461	475	coding
c39777_g1_i1	1	p2	(AC)6	12	335	346	undetermined
c398_g1_i1	1	p2	(GT)6	12	618	629	undetermined
c39860_g1_i1	2	p3	(AGC)6	18	199	216	coding
c39975_g1_i1	1	p2	(AG)9	18	241	258	undetermined
c40130_g1_i1	1	p2	(AG)6	12	644	655	undetermined
c40153_g1_i1	1	p3	(ACA)6	18	352	369	undetermined
c40191_g1_i1	1	p2	(GT)7	14	217	230	undetermined
c40221_g1_i1	2	p2	(TG)6	12	361	372	undetermined
c40236_g1_i1	1	p2	(CA)7	14	349	362	utr5
c40247_g1_i1	1	p2	(AC)6	12	211	222	undetermined
c40271_g1_i1	1	p3	(CCG)5	15	319	333	undetermined
c40272_g1_i1	2	p2	(GA)9	18	405	422	undetermined
c40286_g1_i1	1	p2	(AG)6	12	350	361	undetermined
c40385_g1_i1	2	p2	(GA)8	16	202	217	undetermined
c40431_g1_i1	2	p2	(GA)9	18	388	405	undetermined
c40450_g1_i1	1	p2	(AG)9	18	223	240	undetermined
c40469_g1_i1	1	p3	(TAT)7	21	240	260	undetermined
c40498_g1_i1	1	p2	(GA)8	16	219	234	undetermined
c40528_g2_i1	1	p3	(TGG)6	18	202	219	undetermined
c40535_g1_i1	1	p2	(AG)8	16	192	207	undetermined
c40563_g1_i2	1	p3	(TAA)5	15	272	286	undetermined
c40673_g1_i1	1	p2	(GT)9	18	327	344	utr5
c4068_g1_i1	1	p2	(AG)8	16	328	343	undetermined
c40692_g1_i2	1	p2	(GA)9	18	251	268	undetermined
c4078_g1_i1	1	p2	(GT)6	12	716	727	undetermined
c40802_g1_i1	1	p3	(GCC)5	15	250	264	coding
c40902_g1_i1	1	p3	(GAA)5	15	307	321	coding
c40908_g1_i1	1	p2	(CT)6	12	237	248	undetermined
c40920_g1_i1	1	p2	(AG)7	14	290	303	undetermined
c4096_g1_i1	2	p2	(AG)8	16	253	268	undetermined
c40962_g1_i1	1	p2	(AG)7	14	369	382	undetermined
c41057_g1_i1	3	p2	(CT)9	18	448	465	undetermined
c41219_g1_i1	1	p3	(GAG)5	15	253	267	undetermined
c41249_g1_i1	1	p2	(AG)6	12	877	888	utr5
c41339_g1_i1	1	p3	(AAG)7	21	244	264	undetermined
c41353_g1_i1	1	p2	(GA)7	14	197	210	utr3
c41391_g1_i1	2	p2	(TG)6	12	354	365	undetermined
c41412_g1_i1	1	p2	(GA)8	16	884	899	undetermined
c41421_g1_i1	2	p2	(TA)6	12	410	421	undetermined
c41459_g1_i1	1	p3	(TGG)5	15	458	472	coding
c4151_g1_i1	1	p2	(GA)10	20	262	281	undetermined
c41575_g1_i1	1	p2	(GA)7	14	261	274	undetermined
c41613_g1_i1	1	p2	(AT)6	12	309	320	undetermined
c41635_g1_i1	1	p2	(AG)10	20	215	234	undetermined
c41647_g1_i1	2	p3	(AGT)5	15	444	458	utr3
c41657_g1_i1	2	p3	(TAA)5	15	216	230	undetermined
c41670_g1_i1	2	p3	(TGC)7	21	661	681	undetermined
c41900_g1_i1	1	p2	(CT)6	12	272	283	undetermined
c41915_g1_i1	1	p3	(CGG)5	15	259	273	undetermined
c41926_g1_i1	1	p3	(GAT)5	15	454	468	undetermined
c41949_g1_i2	1	p2	(AT)6	12	230	241	undetermined
c41971_g1_i1	1	p2	(AT)8	16	589	604	undetermined
c41992_g1_i1	1	p3	(TGA)5	15	458	472	coding
c41993_g1_i1	1	p2	(CT)6	12	3478	3489	utr5
c41999_g1_i1	2	p2	(AG)11	22	3709	3730	utr3
c41999_g1_i1	1	p2	(AC)9	18	506	523	utr5
c42010_g1_i1	1	p2	(GA)8	16	1035	1050	undetermined
c42015_g1_i1	1	p3	(TGC)5	15	784	798	coding
c42030_g1_i1	1	p2	(GA)8	16	241	256	undetermined
c42043_g1_i1	1	p2	(TC)8	16	334	349	coding
c42051_g1_i1	1	p2	(CT)8	16	1311	1326	utr3
c42052_g1_i1	1	p2	(TG)6	12	682	693	utr5
c42052_g1_i1	2	p3	(CGG)7	21	873	893	utr5
c42098_g1_i1	1	p2	(AG)7	14	1223	1236	coding
c42099_g1_i1	1	p2	(TC)8	16	1082	1097	utr3
c42164_g1_i1	1	p3	(AAT)7	21	347	367	undetermined
c42201_g1_i1	1	p2	(TG)10	20	302	321	undetermined
c42233_g1_i1	1	p3	(GCT)7	21	361	381	coding
c42283_g1_i1	1	p2	(AC)7	14	483	496	undetermined
c42309_g1_i1	2	p2	(AG)8	16	274	289	undetermined
c42313_g1_i1	1	p2	(GA)9	18	245	262	undetermined
c42314_g1_i1	1	p2	(TG)9	18	199	216	undetermined
c42434_g1_i1	1	p3	(ATA)7	21	253	273	undetermined
c4245_g1_i1	1	p2	(TG)10	20	2248	2267	utr5
c42496_g1_i1	1	p3	(TCT)5	15	313	327	undetermined
c42501_g1_i1	1	p3	(AAT)6	18	471	488	undetermined
c42510_g1_i1	1	p2	(GA)7	14	293	306	undetermined
c42568_g1_i1	1	p2	(GA)6	12	336	347	undetermined
c42589_g1_i1	2	p2	(AG)8	16	312	327	undetermined
c42627_g1_i1	1	p3	(TCT)7	21	260	280	undetermined
c42638_g1_i1	1	p2	(AG)7	14	194	207	undetermined
c42660_g1_i2	1	p3	(GGC)7	21	326	346	utr5
c42760_g1_i1	1	p2	(AC)6	12	238	249	undetermined
c4278_g1_i1	1	p2	(GA)7	14	432	445	undetermined
c4281_g1_i1	2	p2	(CG)6	12	374	385	undetermined
c42892_g1_i1	1	p2	(TC)9	18	437	454	undetermined
c42965_g1_i1	2	p2	(TC)9	18	292	309	undetermined
c42967_g1_i1	1	p3	(GGT)5	15	265	279	coding
c42976_g1_i1	1	p2	(AG)8	16	268	283	undetermined
c43019_g1_i1	1	p2	(TG)6	12	231	242	undetermined
c43054_g1_i1	1	p2	(GA)6	12	993	1004	utr5
c43071_g1_i1	1	p4	(GTAT)5	20	220	239	undetermined
c43087_g1_i1	1	p2	(GA)8	16	210	225	undetermined
c43131_g1_i1	1	p2	(AG)6	12	342	353	undetermined
c43145_g1_i2	1	p2	(TC)8	16	336	351	utr5
c43155_g1_i1	1	p3	(TTG)5	15	280	294	undetermined
c43159_g1_i2	1	p2	(TC)6	12	193	204	undetermined
c43166_g1_i1	2	p2	(GA)7	14	559	572	undetermined
c43184_g1_i2	1	p2	(GA)6	12	314	325	undetermined
c43198_g1_i2	1	p3	(GTC)5	15	489	503	coding
c43198_g1_i2	2	p2	(GA)9	18	726	743	coding
c4323_g1_i1	1	p2	(AC)7	14	227	240	undetermined
c4327_g1_i1	1	p3	(ATT)5	15	276	290	undetermined
c4329_g1_i1	1	p2	(TG)7	14	201	214	undetermined
c43320_g1_i1	1	p2	(AG)9	18	311	328	undetermined
c43324_g1_i1	1	p2	(TG)7	14	872	885	utr5
c43359_g1_i1	2	p2	(TC)10	20	1085	1104	coding
c43359_g1_i1	3	p3	(GAG)5	15	2429	2443	utr5
c43363_g1_i1	1	p2	(GA)6	12	932	943	utr5
c43418_g1_i1	1	p2	(AC)8	16	306	321	undetermined
c43511_g1_i2	1	p2	(AT)9	18	283	300	utr3
c43524_g1_i1	1	p3	(ATT)5	15	305	319	utr3
c43551_g1_i1	2	p2	(CT)9	18	294	311	undetermined
c43557_g1_i2	1	p2	(TG)8	16	371	386	undetermined
c43583_g1_i1	1	p2	(GA)9	18	258	275	undetermined
c43628_g1_i1	1	p2	(TC)6	12	1442	1453	coding
c43649_g1_i1	1	p3	(AGA)7	21	264	284	undetermined
c43653_g1_i1	1	p2	(AC)6	12	3422	3433	utr5
c43680_g1_i1	1	p3	(CAG)7	21	383	403	undetermined
c43736_g1_i1	1	p2	(GA)8	16	298	313	undetermined
c43747_g1_i1	1	p2	(CA)7	14	205	218	undetermined
c43847_g1_i1	2	p2	(AG)6	12	627	638	utr5
c43866_g1_i2	1	p2	(AC)6	12	203	214	undetermined
c43926_g1_i1	1	p2	(AG)8	16	551	566	undetermined
c43962_g1_i1	1	p3	(TAA)5	15	210	224	undetermined
c43975_g1_i1	1	p2	(GA)8	16	1125	1140	utr5
c43988_g1_i1	1	p2	(AG)8	16	330	345	undetermined
c43998_g1_i1	1	p2	(AT)6	12	308	319	undetermined
c44011_g1_i1	1	p2	(AG)8	16	254	269	undetermined
c44011_g1_i1	2	p2	(AG)7	14	594	607	undetermined
c44033_g1_i1	1	p2	(GA)11	22	250	271	undetermined
c44042_g1_i1	1	p2	(TC)6	12	390	401	utr5
c44042_g1_i1	2	p2	(GA)6	12	3749	3760	utr3
c44049_g1_i1	2	p2	(AG)8	16	359	374	undetermined
c44074_g1_i1	2	p4	(TGTA)5	20	2072	2091	utr5
c44074_g1_i1	3	p2	(TC)7	14	2209	2222	utr5
c44083_g1_i1	1	p2	(AG)9	18	628	645	utr5
c44094_g1_i2	1	p3	(TCG)7	21	1010	1030	coding
c44106_g1_i1	1	p2	(TC)7	14	317	330	undetermined
c44130_g1_i1	1	p2	(TA)7	14	661	674	utr3
c44149_g1_i1	1	p2	(AG)7	14	655	668	coding
c44156_g1_i1	1	p2	(GA)7	14	260	273	undetermined
c44165_g1_i1	1	p2	(AT)6	12	262	273	utr3
c44169_g1_i1	1	p3	(TTC)7	21	281	301	undetermined
c44173_g1_i1	1	p2	(TC)7	14	380	393	undetermined
c44176_g1_i1	1	p2	(TA)7	14	300	313	utr5
c44176_g1_i1	2	p2	(CA)7	14	702	715	utr5
c44186_g1_i1	1	p2	(GA)9	18	589	606	undetermined
c44231_g1_i1	1	p2	(GT)6	12	194	205	undetermined
c44257_g1_i1	1	p2	(AT)10	20	188	207	undetermined
c44265_g1_i1	1	p3	(GGT)5	15	528	542	coding
c44297_g1_i1	1	p2	(CT)9	18	196	213	undetermined
c44299_g1_i2	2	p2	(AC)9	18	192	209	undetermined
c44309_g1_i1	2	p2	(AG)8	16	399	414	undetermined
c44432_g1_i1	1	p2	(GA)6	12	381	392	undetermined
c4453_g1_i1	1	p2	(AG)9	18	262	279	undetermined
c44559_g1_i1	1	p2	(GA)11	22	303	324	undetermined
c44575_g1_i1	1	p2	(TA)7	14	431	444	utr5
c44591_g1_i1	2	p2	(AG)6	12	257	268	undetermined
c44602_g1_i2	1	p2	(CT)7	14	604	617	undetermined
c44627_g1_i1	1	p2	(TG)9	18	595	612	coding
c44636_g1_i1	1	p2	(GA)10	20	1034	1053	undetermined
c44643_g1_i1	2	p2	(TC)6	12	552	563	undetermined
c44660_g1_i2	1	p2	(CT)8	16	948	963	coding
c44675_g1_i1	1	p2	(TG)6	12	825	836	coding
c44725_g1_i1	1	p2	(TC)7	14	459	472	undetermined
c44736_g1_i1	1	p3	(TGT)5	15	677	691	utr3
c44769_g1_i1	1	p2	(AC)9	18	482	499	coding
c44778_g1_i1	1	p2	(GT)6	12	1228	1239	utr3
c44792_g1_i1	1	p2	(GA)6	12	645	656	coding
c448_g1_i1	2	p2	(GA)8	16	283	298	undetermined
c44818_g1_i1	1	p2	(TC)6	12	463	474	undetermined
c44828_g1_i1	1	p2	(TC)7	14	686	699	undetermined
c44844_g1_i1	1	p3	(GGA)5	15	810	824	coding
c44844_g2_i1	2	p2	(TA)11	22	271	292	undetermined
c44856_g1_i1	1	p2	(AG)6	12	690	701	utr5
c44858_g1_i2	1	p3	(GCG)6	18	828	845	coding
c44858_g1_i2	2	p2	(AG)9	18	1045	1062	utr5
c44869_g1_i1	1	p2	(GA)11	22	888	909	utr5
c44900_g1_i1	1	p2	(AT)8	16	273	288	undetermined
c4491_g1_i1	1	p2	(AG)8	16	378	393	undetermined
c44916_g1_i1	1	p2	(CT)8	16	468	483	undetermined
c44934_g1_i1	2	p2	(AG)9	18	455	472	undetermined
c44949_g1_i1	1	p2	(GA)9	18	362	379	undetermined
c44950_g1_i1	1	p2	(CA)7	14	596	609	undetermined
c4496_g1_i1	2	p2	(AG)10	20	406	425	undetermined
c44975_g1_i1	1	p2	(GT)9	18	1351	1368	utr3
c45006_g1_i1	1	p2	(AT)6	12	1513	1524	utr3
c45010_g1_i1	1	p2	(TA)6	12	748	759	undetermined
c45036_g1_i1	1	p2	(AG)6	12	430	441	utr5
c45056_g1_i1	1	p2	(AG)7	14	279	292	undetermined
c45060_g1_i1	1	p2	(AG)10	20	1158	1177	utr5
c45090_g1_i1	1	p2	(CT)9	18	214	231	undetermined
c45160_g1_i1	1	p3	(TAT)5	15	1668	1682	utr5
c45161_g1_i1	1	p3	(ACA)6	18	230	247	undetermined
c45197_g1_i2	1	p2	(CA)7	14	410	423	undetermined
c45226_g1_i2	1	p2	(AT)6	12	1013	1024	utr5
c45258_g1_i1	1	p3	(AAT)5	15	486	500	undetermined
c45266_g1_i1	1	p3	(ATT)6	18	1454	1471	utr3
c45324_g1_i1	1	p3	(TTA)6	18	1225	1242	coding
c45329_g1_i2	1	p3	(CCA)5	15	500	514	coding
c45382_g1_i1	1	p2	(GA)9	18	432	449	undetermined
c45395_g1_i1	1	p2	(CG)6	12	356	367	undetermined
c45419_g2_i1	2	p2	(AG)6	12	633	644	utr3
c45424_g1_i2	1	p2	(GT)7	14	741	754	undetermined
c45440_g1_i1	1	p3	(GCT)5	15	606	620	coding
c4545_g1_i1	1	p2	(GA)7	14	1626	1639	utr3
c45455_g1_i1	2	p3	(GAA)6	18	460	477	undetermined
c45455_g1_i1	1	p2	(GA)6	12	207	218	undetermined
c45474_g1_i1	2	p2	(GA)8	16	1097	1112	coding
c45503_g1_i1	1	p2	(GA)8	16	548	563	undetermined
c45528_g1_i1	2	p3	(CGC)5	15	275	289	undetermined
c45528_g2_i1	1	p3	(GCG)5	15	275	289	undetermined
c45624_g1_i1	1	p3	(ATT)6	18	1187	1204	utr3
c45624_g2_i1	1	p3	(ATT)5	15	243	257	undetermined
c45624_g2_i1	2	p2	(AG)8	16	418	433	undetermined
c45634_g1_i1	1	p2	(AC)6	12	466	477	undetermined
c45642_g1_i1	2	p2	(GA)10	20	259	278	undetermined
c45666_g1_i1	1	p2	(CA)9	18	524	541	undetermined
c4567_g1_i1	1	p3	(GAA)6	18	191	208	undetermined
c45672_g1_i1	1	p2	(AT)7	14	231	244	undetermined
c45690_g1_i1	1	p2	(CA)9	18	329	346	undetermined
c45695_g1_i1	1	p3	(GCG)6	18	960	977	coding
c45702_g1_i1	1	p2	(TC)9	18	314	331	utr3
c45705_g1_i1	1	p3	(ACA)5	15	266	280	undetermined
c45724_g1_i1	1	p2	(CT)7	14	223	236	utr5
c45730_g1_i1	2	p2	(AG)9	18	205	222	undetermined
c45778_g1_i1	1	p3	(AAG)7	21	307	327	undetermined
c45812_g1_i1	1	p2	(GA)9	18	994	1011	utr3
c45884_g1_i1	1	p2	(AG)7	14	1849	1862	utr5
c45886_g1_i1	1	p3	(AAT)5	15	271	285	undetermined
c45933_g1_i1	1	p2	(GA)8	16	287	302	undetermined
c45940_g1_i1	1	p2	(TC)6	12	226	237	undetermined
c45954_g1_i1	1	p2	(GA)9	18	424	441	utr5
c45969_g1_i1	1	p2	(TC)8	16	279	294	undetermined
c45980_g1_i1	1	p3	(CGG)5	15	315	329	coding
c45982_g1_i1	1	p2	(TG)8	16	1078	1093	utr5
c45994_g1_i1	1	p2	(AG)6	12	264	275	undetermined
c46047_g1_i2	1	p2	(GA)9	18	482	499	coding
c46068_g1_i1	2	p3	(AGC)5	15	391	405	coding
c46072_g1_i1	1	p2	(GA)6	12	265	276	undetermined
c46074_g1_i1	1	p2	(AG)8	16	1211	1226	utr5
c46077_g1_i1	2	p2	(AG)9	18	1977	1994	utr5
c46085_g1_i1	1	p3	(GAT)5	15	904	918	coding
c46098_g1_i1	1	p2	(AG)6	12	801	812	coding
c46119_g1_i1	2	p2	(AG)6	12	787	798	utr5
c46121_g1_i1	1	p3	(TGA)5	15	2033	2047	utr5
c46161_g1_i1	1	p3	(TAA)7	21	455	475	undetermined
c46171_g1_i1	2	p3	(CGG)5	15	480	494	coding
c46173_g1_i1	2	p2	(TG)6	12	241	252	undetermined
c46195_g1_i1	2	p2	(AG)7	14	400	413	coding
c46199_g1_i1	1	p3	(GCA)5	15	345	359	coding
c46199_g1_i1	2	p3	(CTA)6	18	533	550	coding
c46199_g1_i1	3	p2	(CT)8	16	707	722	utr3
c46203_g1_i1	1	p2	(AG)7	14	297	310	undetermined
c46259_g1_i1	2	p2	(GA)8	16	213	228	undetermined
c46340_g1_i1	2	p2	(GA)6	12	1468	1479	utr5
c46351_g1_i1	1	p2	(GA)7	14	914	927	undetermined
c46436_g1_i1	2	p2	(AG)6	12	934	945	coding
c46458_g1_i1	2	p3	(GAG)6	18	918	935	coding
c46460_g1_i1	3	p2	(AG)9	18	2426	2443	utr5
c46473_g1_i2	2	p6	(TCAATT)6	36	2026	2061	utr5
c46473_g1_i2	1	p2	(AC)7	14	218	231	utr3
c46474_g1_i1	1	p3	(GGA)5	15	998	1012	utr3
c46493_g1_i1	1	p3	(AGG)5	15	264	278	undetermined
c46495_g1_i1	2	p3	(TTC)5	15	962	976	utr3
c46547_g1_i1	1	p2	(GA)6	12	1697	1708	utr5
c46575_g1_i1	1	p2	(CT)7	14	189	202	undetermined
c46671_g1_i1	1	p2	(AT)9	18	410	427	utr3
c46693_g2_i1	2	p3	(GCG)5	15	429	443	coding
c46719_g1_i1	1	p2	(AG)6	12	546	557	utr5
c46734_g1_i1	1	p2	(AG)7	14	2029	2042	utr5
c46751_g1_i1	1	p3	(TCG)5	15	417	431	coding
c46757_g1_i1	1	p2	(AG)9	18	402	419	undetermined
c46758_g1_i1	1	p2	(GA)7	14	235	248	undetermined
c46785_g1_i1	1	p2	(AG)8	16	249	264	undetermined
c46793_g1_i1	1	p2	(CA)8	16	334	349	utr5
c46814_g1_i1	1	p2	(GT)7	14	466	479	coding
c46823_g1_i1	1	p2	(GA)7	14	562	575	coding
c4684_g1_i1	1	p2	(TA)6	12	230	241	undetermined
c46883_g1_i1	2	p2	(AG)8	16	290	305	undetermined
c46894_g1_i1	1	p2	(GT)8	16	322	337	undetermined
c46918_g1_i1	1	p2	(CT)8	16	302	317	undetermined
c46928_g1_i1	2	p2	(GA)7	14	640	653	utr5
c46933_g1_i1	1	p2	(GA)8	16	219	234	undetermined
c46944_g1_i1	1	p2	(AT)7	14	894	907	utr5
c46977_g1_i1	2	p2	(TC)7	14	357	370	utr5
c46980_g1_i1	1	p2	(AC)8	16	329	344	undetermined
c46989_g1_i1	2	p2	(TG)10	20	361	380	undetermined
c46992_g1_i1	1	p2	(CT)8	16	1095	1110	utr5
c47004_g1_i1	3	p4	(ATTA)5	20	557	576	undetermined
c47004_g1_i1	2	p2	(AG)6	12	332	343	undetermined
c47067_g1_i2	2	p2	(CT)7	14	729	742	coding
c47071_g1_i1	2	p3	(GGT)5	15	193	207	undetermined
c47107_g1_i1	2	p2	(GA)7	14	2326	2339	utr5
c47107_g1_i1	1	p2	(CT)7	14	1027	1040	coding
c47139_g1_i1	1	p3	(GCA)6	18	709	726	coding
c47188_g1_i1	2	p2	(CT)10	20	395	414	undetermined
c47191_g1_i1	1	p2	(TG)6	12	214	225	coding
c47197_g1_i1	2	p2	(AG)8	16	540	555	undetermined
c47216_g1_i1	1	p2	(AC)7	14	333	346	undetermined
c47244_g1_i1	1	p2	(GT)6	12	1416	1427	undetermined
c47305_g1_i1	1	p2	(AG)6	12	468	479	utr3
c47306_g1_i1	1	p3	(GAC)5	15	843	857	utr5
c4732_g1_i1	2	p2	(TG)7	14	216	229	undetermined
c47357_g1_i1	1	p3	(GTG)5	15	1129	1143	coding
c47381_g1_i1	1	p3	(TGT)5	15	324	338	undetermined
c47414_g1_i1	1	p2	(AG)8	16	3440	3455	utr5
c47440_g1_i2	1	p2	(TC)7	14	618	631	coding
c47453_g1_i1	1	p2	(AG)9	18	899	916	utr5
c47534_g1_i1	2	p2	(GT)7	14	348	361	undetermined
c47536_g1_i1	1	p3	(CCG)5	15	316	330	undetermined
c47582_g1_i1	1	p2	(TA)7	14	257	270	utr3
c47583_g1_i1	1	p2	(GT)7	14	3122	3135	utr5
c47594_g1_i1	1	p3	(GTT)5	15	457	471	coding
c47611_g1_i1	1	p2	(GA)7	14	755	768	utr3
c47623_g1_i1	2	p2	(CT)8	16	1925	1940	utr5
c47623_g1_i1	1	p2	(CT)7	14	1791	1804	utr5
c47631_g1_i1	1	p2	(TG)7	14	816	829	utr5
c47639_g1_i1	1	p3	(GGC)5	15	771	785	coding
c47639_g1_i1	2	p2	(AT)6	12	903	914	utr5
c47644_g1_i1	1	p2	(GA)8	16	2654	2669	utr5
c47654_g1_i2	2	p3	(CCA)5	15	914	928	coding
c47662_g1_i1	1	p4	(ATGT)5	20	446	465	undetermined
c47673_g1_i1	1	p2	(CT)8	16	1084	1099	coding
c47681_g1_i1	1	p3	(CAG)5	15	332	346	coding
c47684_g1_i2	1	p2	(CT)8	16	1383	1398	utr3
c47709_g1_i1	1	p3	(GAG)6	18	929	946	coding
c47709_g1_i1	2	p2	(GA)7	14	1331	1344	utr5
c4775_g1_i1	1	p2	(CT)8	16	248	263	undetermined
c47752_g1_i3	1	p2	(AG)8	16	296	311	undetermined
c47765_g1_i1	1	p3	(CTC)7	21	353	373	coding
c47785_g1_i1	2	p3	(ATC)5	15	497	511	coding
c47787_g1_i2	2	p3	(GCA)7	21	204	224	utr3
c47796_g1_i1	1	p2	(AT)10	20	224	243	undetermined
c47821_g1_i1	1	p3	(TGT)6	18	431	448	coding
c4783_g1_i1	1	p2	(AG)8	16	447	462	utr5
c47841_g1_i1	1	p2	(TG)7	14	191	204	undetermined
c47846_g2_i1	3	p2	(CT)10	20	974	993	utr5
c47846_g2_i1	2	p3	(AAT)5	15	853	867	utr5
c47854_g1_i2	1	p2	(TC)8	16	601	616	undetermined
c47874_g1_i1	2	p2	(CT)8	16	4947	4962	utr5
c47878_g1_i1	1	p3	(ATA)7	21	1193	1213	utr5
c47899_g1_i1	1	p2	(GA)6	12	386	397	undetermined
c47910_g1_i1	1	p2	(AG)6	12	638	649	coding
c47912_g1_i1	1	p3	(GAT)5	15	831	845	coding
c47951_g1_i1	1	p2	(GA)7	14	287	300	undetermined
c47969_g1_i1	1	p2	(CT)6	12	361	372	utr3
c47974_g1_i2	1	p2	(GA)6	12	1058	1069	coding
c47978_g1_i1	1	p2	(AG)9	18	207	224	undetermined
c47982_g1_i1	1	p2	(GA)10	20	442	461	coding
c47994_g1_i2	1	p2	(GT)6	12	240	251	undetermined
c47999_g1_i2	1	p3	(CCA)6	18	261	278	coding
c48027_g1_i1	1	p2	(AC)8	16	218	233	undetermined
c48030_g1_i1	1	p3	(TCA)5	15	1760	1774	coding
c48031_g1_i1	1	p2	(GA)7	14	913	926	utr3
c48036_g1_i1	1	p3	(AGA)5	15	411	425	coding
c48045_g1_i1	1	p3	(CTT)5	15	301	315	undetermined
c48050_g1_i1	1	p3	(GCG)5	15	1753	1767	coding
c48058_g1_i1	2	p2	(GT)8	16	1574	1589	utr3
c48058_g1_i1	1	p2	(CT)7	14	215	228	utr5
c48089_g1_i1	1	p6	(CTAATG)5	30	1029	1058	coding
c48091_g1_i1	1	p2	(AT)6	12	401	412	undetermined
c48115_g1_i1	1	p2	(GA)9	18	334	351	undetermined
c48136_g1_i1	1	p2	(AG)6	12	2318	2329	utr5
c48139_g1_i1	2	p2	(AG)8	16	3425	3440	utr5
c48149_g1_i2	1	p4	(TTAT)5	20	247	266	undetermined
c48165_g1_i1	2	p2	(CT)8	16	2178	2193	utr5
c48172_g1_i1	3	p3	(GAA)5	15	308	322	coding
c48177_g1_i1	1	p3	(TCA)5	15	735	749	coding
c482_g1_i1	1	p2	(GA)11	22	207	228	undetermined
c48220_g1_i1	2	p2	(AG)8	16	2843	2858	utr5
c48229_g1_i1	1	p2	(CT)6	12	213	224	undetermined
c48268_g1_i1	1	p2	(TA)7	14	230	243	undetermined
c48306_g1_i1	2	p3	(CCG)5	15	310	324	coding
c48309_g1_i1	1	p2	(GA)6	12	520	531	undetermined
c4837_g1_i1	2	p2	(GA)10	20	302	321	utr3
c4837_g1_i1	3	p2	(AT)9	18	1383	1400	utr5
c48420_g1_i1	1	p2	(GT)6	12	1846	1857	utr5
c48452_g1_i1	2	p2	(TA)8	16	740	755	undetermined
c48455_g1_i1	1	p2	(TA)9	18	191	208	undetermined
c48532_g1_i4	2	p2	(TG)6	12	961	972	undetermined
c48532_g1_i4	1	p2	(TC)7	14	268	281	undetermined
c48587_g1_i1	1	p2	(TG)7	14	291	304	undetermined
c48651_g1_i1	1	p3	(CGG)5	15	697	711	undetermined
c48722_g1_i1	2	p3	(GAA)6	18	322	339	undetermined
c48738_g1_i1	1	p2	(GA)9	18	260	277	undetermined
c48786_g1_i1	1	p2	(AC)7	14	1064	1077	utr3
c48837_g1_i1	1	p2	(AG)9	18	1467	1484	utr3
c48947_g1_i1	1	p3	(CGC)5	15	509	523	coding
c48952_g1_i1	1	p2	(AG)9	18	597	614	utr5
c48962_g1_i1	1	p6	(GAGACT)5	30	594	623	undetermined
c490_g1_i1	1	p2	(AT)6	12	309	320	undetermined
c49020_g1_i1	1	p2	(AT)7	14	201	214	utr3
c49036_g1_i1	1	p2	(AG)8	16	523	538	undetermined
c49045_g1_i1	1	p3	(TGC)6	18	1003	1020	coding
c49045_g1_i1	4	p3	(GCT)5	15	2429	2443	coding
c49045_g1_i1	2	p3	(CTG)7	21	1764	1784	coding
c49045_g1_i1	3	p3	(CTG)6	18	2196	2213	coding
c49078_g1_i1	1	p2	(TC)8	16	243	258	undetermined
c49079_g1_i1	1	p3	(AAT)6	18	981	998	utr5
c49116_g1_i1	2	p2	(TC)7	14	260	273	undetermined
c49149_g1_i1	1	p2	(AC)6	12	341	352	undetermined
c49174_g1_i1	1	p2	(AG)8	16	313	328	undetermined
c49234_g1_i1	1	p2	(GA)6	12	1051	1062	utr5
c49261_g1_i1	1	p3	(CGG)5	15	1030	1044	coding
c49266_g1_i1	1	p2	(GA)8	16	220	235	undetermined
c49279_g1_i1	2	p3	(GGA)5	15	778	792	coding
c49283_g1_i2	1	p3	(TAC)5	15	517	531	undetermined
c49291_g2_i1	1	p3	(GGT)5	15	331	345	undetermined
c49319_g1_i3	1	p2	(CA)6	12	812	823	undetermined
c49335_g1_i1	1	p3	(GGA)5	15	987	1001	coding
c49355_g1_i1	1	p3	(GAA)5	15	883	897	coding
c49367_g1_i2	1	p2	(GC)6	12	288	299	undetermined
c49436_g1_i1	1	p2	(CA)9	18	554	571	undetermined
c49447_g1_i2	1	p2	(TA)7	14	280	293	undetermined
c49452_g1_i1	1	p2	(CT)8	16	264	279	undetermined
c49455_g1_i1	1	p2	(AT)7	14	218	231	undetermined
c49461_g1_i1	1	p2	(TC)8	16	1370	1385	utr3
c49480_g1_i2	1	p3	(CAG)5	15	257	271	coding
c49485_g1_i1	1	p2	(AG)9	18	332	349	undetermined
c49496_g1_i1	2	p2	(GA)10	20	717	736	coding
c49544_g1_i1	1	p2	(AG)10	20	711	730	undetermined
c49632_g1_i1	1	p2	(TC)8	16	294	309	coding
c49644_g1_i1	1	p4	(ATAA)5	20	636	655	undetermined
c49656_g1_i1	2	p3	(GGC)5	15	356	370	coding
c49658_g1_i1	1	p3	(TCT)5	15	625	639	coding
c49693_g1_i1	1	p2	(TC)7	14	210	223	undetermined
c49715_g1_i1	1	p2	(AT)6	12	707	718	utr5
c49758_g1_i1	1	p2	(AG)8	16	774	789	utr5
c4978_g1_i1	1	p3	(ACC)6	18	186	203	undetermined
c49795_g1_i1	1	p3	(TCT)7	21	269	289	undetermined
c49820_g1_i1	2	p2	(AC)8	16	394	409	undetermined
c49889_g2_i1	2	p2	(AG)10	20	323	342	undetermined
c49893_g1_i1	1	p3	(CTG)6	18	364	381	coding
c49988_g1_i1	1	p3	(AAC)5	15	682	696	coding
c50054_g1_i1	1	p3	(GAG)5	15	213	227	coding
c5009_g1_i1	1	p2	(AG)6	12	380	391	undetermined
c50149_g1_i1	1	p2	(GT)6	12	223	234	undetermined
c50207_g1_i1	1	p2	(AG)7	14	214	227	undetermined
c50241_g1_i1	2	p3	(ATA)6	18	777	794	undetermined
c50303_g1_i1	2	p3	(CGC)5	15	315	329	coding
c50321_g1_i1	1	p2	(CT)6	12	1370	1381	utr3
c50328_g1_i1	1	p3	(CAG)5	15	197	211	undetermined
c50328_g3_i1	1	p3	(GCA)7	21	205	225	undetermined
c50359_g1_i1	1	p2	(GT)8	16	283	298	undetermined
c50371_g1_i1	1	p2	(GA)6	12	227	238	undetermined
c50374_g1_i1	1	p2	(AG)8	16	480	495	undetermined
c50375_g1_i1	1	p2	(AG)8	16	216	231	undetermined
c50378_g1_i1	1	p3	(GTG)5	15	358	372	undetermined
c50380_g1_i1	1	p3	(AGG)5	15	209	223	coding
c50397_g1_i1	1	p2	(AG)6	12	1388	1399	utr5
c50426_g1_i2	1	p3	(GGT)5	15	1591	1605	coding
c50426_g1_i2	2	p2	(GA)10	20	1743	1762	utr3
c50476_g1_i1	1	p2	(GA)6	12	3590	3601	utr5
c50489_g1_i1	1	p2	(CA)6	12	1384	1395	undetermined
c50534_g1_i1	1	p2	(TC)6	12	312	323	utr5
c50534_g1_i1	2	p3	(GCC)5	15	530	544	coding
c50552_g1_i1	1	p3	(CTG)6	18	302	319	coding
c50565_g1_i1	1	p2	(GA)8	16	346	361	undetermined
c50597_g1_i1	2	p2	(GA)10	20	1411	1430	utr5
c50597_g1_i1	1	p3	(ATT)6	18	976	993	coding
c5061_g1_i1	1	p3	(CTG)5	15	877	891	undetermined
c50656_g1_i1	1	p2	(TC)7	14	456	469	undetermined
c50659_g1_i1	1	p3	(TGC)6	18	424	441	undetermined
c50683_g1_i1	1	p2	(AG)6	12	249	260	undetermined
c50723_g1_i1	1	p3	(GAC)5	15	988	1002	coding
c50751_g1_i1	1	p2	(AT)8	16	467	482	undetermined
c50781_g1_i1	1	p2	(AG)6	12	210	221	undetermined
c50953_g1_i1	1	p3	(CCG)5	15	338	352	coding
c50997_g1_i1	1	p3	(TGG)6	18	276	293	undetermined
c51000_g1_i1	1	p4	(TCTT)5	20	564	583	undetermined
c51026_g1_i1	1	p2	(AC)6	12	457	468	undetermined
c51044_g1_i1	1	p2	(TA)7	14	1568	1581	utr3
c51061_g1_i1	1	p3	(TCA)5	15	337	351	undetermined
c51075_g1_i1	1	p2	(TG)8	16	240	255	undetermined
c51077_g1_i1	2	p2	(GA)7	14	417	430	undetermined
c51078_g1_i1	2	p2	(GA)8	16	628	643	undetermined
c51098_g1_i1	1	p2	(TC)7	14	955	968	coding
c51099_g1_i1	1	p2	(AG)6	12	807	818	undetermined
c51137_g1_i1	2	p3	(ACA)5	15	231	245	undetermined
c51188_g1_i2	1	p2	(AG)9	18	542	559	undetermined
c51228_g1_i1	1	p2	(AG)10	20	674	693	undetermined
c51241_g1_i1	1	p2	(TA)6	12	307	318	utr3
c51257_g1_i1	2	p3	(TTA)5	15	770	784	utr5
c51267_g1_i1	1	p2	(GA)8	16	450	465	undetermined
c51319_g1_i1	1	p2	(GA)8	16	195	210	undetermined
c51322_g1_i1	1	p2	(AC)6	12	324	335	undetermined
c51331_g1_i1	2	p2	(TC)9	18	561	578	coding
c51334_g1_i1	1	p2	(GT)8	16	227	242	undetermined
c51358_g1_i1	1	p2	(AT)6	12	439	450	undetermined
c51474_g1_i1	1	p3	(CTT)5	15	186	200	undetermined
c51535_g1_i1	2	p2	(CT)6	12	259	270	undetermined
c51561_g1_i2	1	p2	(AG)7	14	724	737	utr5
c51599_g1_i1	2	p3	(TCC)5	15	747	761	coding
c51610_g1_i1	1	p2	(CT)7	14	203	216	coding
c51626_g1_i1	1	p2	(AG)6	12	225	236	undetermined
c51652_g1_i1	1	p2	(AG)8	16	232	247	undetermined
c51656_g1_i1	2	p4	(GCCT)5	20	1012	1031	utr3
c51677_g1_i2	1	p2	(AG)9	18	789	806	undetermined
c51692_g1_i1	1	p2	(AG)9	18	978	995	coding
c51744_g1_i1	1	p2	(AG)7	14	312	325	undetermined
c51759_g1_i1	1	p3	(GCA)5	15	868	882	coding
c51791_g1_i1	2	p2	(GA)9	18	275	292	undetermined
c51837_g1_i2	2	p3	(CTC)5	15	515	529	coding
c51837_g1_i2	3	p2	(AG)6	12	1016	1027	utr5
c51841_g1_i1	2	p2	(AT)6	12	1156	1167	utr3
c51853_g1_i1	2	p2	(GA)9	18	451	468	undetermined
c51861_g1_i1	1	p2	(CT)6	12	1117	1128	coding
c51898_g1_i1	1	p3	(CAA)6	18	334	351	undetermined
c519_g1_i1	1	p2	(AG)9	18	222	239	undetermined
c51911_g1_i1	1	p2	(AG)6	12	800	811	utr5
c51914_g1_i2	1	p2	(AG)6	12	902	913	undetermined
c51940_g1_i1	1	p3	(GAA)6	18	536	553	undetermined
c51941_g1_i1	4	p2	(GT)10	20	2583	2602	utr5
c51941_g1_i1	2	p2	(GA)6	12	443	454	utr3
c51941_g1_i1	3	p3	(CGA)5	15	2195	2209	coding
c5195_g1_i1	1	p3	(TCA)7	21	259	279	undetermined
c52032_g1_i1	1	p2	(AG)9	18	817	834	coding
c52041_g1_i1	1	p3	(TGA)5	15	377	391	coding
c52062_g1_i1	1	p2	(AG)6	12	291	302	coding
c52078_g1_i1	1	p2	(AC)6	12	260	271	undetermined
c52131_g1_i1	1	p2	(AG)10	20	697	716	utr3
c52145_g1_i1	1	p2	(TG)6	12	370	381	undetermined
c52164_g1_i1	2	p2	(GA)7	14	399	412	utr5
c52164_g2_i1	1	p2	(AG)6	12	415	426	coding
c52165_g1_i2	1	p3	(CGG)5	15	321	335	undetermined
c52173_g1_i1	2	p2	(GT)6	12	521	532	utr5
c52199_g1_i1	1	p3	(GCC)5	15	402	416	coding
c52210_g1_i1	1	p2	(AT)8	16	1175	1190	utr3
c52255_g1_i1	1	p2	(CT)7	14	485	498	undetermined
c52267_g1_i1	1	p2	(AG)6	12	305	316	undetermined
c52269_g1_i1	1	p2	(AG)9	18	418	435	undetermined
c52277_g1_i1	1	p3	(TTG)6	18	352	369	utr3
c52293_g1_i1	2	p2	(CT)8	16	284	299	undetermined
c5231_g1_i1	1	p3	(AGA)7	21	190	210	undetermined
c52322_g1_i1	1	p2	(AC)9	18	207	224	undetermined
c52327_g1_i1	2	p2	(AT)6	12	701	712	utr3
c52329_g1_i1	1	p3	(ATA)5	15	717	731	utr3
c52344_g1_i1	1	p2	(AC)9	18	188	205	undetermined
c52429_g1_i2	4	p2	(GA)7	14	577	590	undetermined
c52429_g1_i2	3	p2	(CT)9	18	369	386	undetermined
c52472_g1_i1	2	p2	(GA)8	16	384	399	undetermined
c52494_g1_i1	1	p3	(ATC)6	18	190	207	utr5
c52511_g1_i1	1	p2	(AG)7	14	1446	1459	utr5
c52512_g3_i1	2	p3	(GTG)6	18	521	538	undetermined
c52512_g3_i1	1	p2	(CT)6	12	372	383	undetermined
c52530_g1_i1	2	p2	(TG)9	18	351	368	undetermined
c52550_g1_i1	1	p2	(CA)8	16	228	243	undetermined
c52580_g1_i1	1	p3	(ATG)5	15	740	754	coding
c52591_g1_i1	1	p2	(GA)6	12	609	620	utr5
c52599_g1_i1	1	p2	(AT)6	12	1284	1295	utr3
c52602_g1_i1	1	p2	(GA)7	14	1017	1030	coding
c52616_g1_i1	1	p3	(TGC)6	18	996	1013	coding
c52627_g1_i1	1	p3	(GAG)5	15	700	714	utr5
c52659_g1_i2	1	p2	(CT)8	16	743	758	utr5
c52672_g3_i1	2	p3	(CGG)6	18	280	297	coding
c52680_g1_i1	1	p2	(GA)7	14	602	615	undetermined
c52712_g2_i2	1	p2	(GC)6	12	211	222	coding
c52735_g1_i1	2	p3	(GAA)5	15	472	486	coding
c52735_g1_i1	3	p3	(AGC)5	15	657	671	coding
c52737_g1_i1	1	p2	(GA)10	20	1439	1458	coding
c52739_g1_i1	2	p3	(TGC)5	15	309	323	undetermined
c52750_g1_i1	1	p3	(AGA)5	15	232	246	utr5
c52761_g1_i1	1	p3	(CTG)5	15	199	213	coding
c52791_g1_i1	1	p2	(TC)9	18	3195	3212	utr3
c52797_g1_i1	1	p2	(AG)7	14	373	386	coding
c52854_g1_i1	2	p2	(AG)6	12	1771	1782	utr5
c52898_g1_i1	2	p2	(CT)7	14	310	323	undetermined
c52912_g1_i1	2	p2	(AG)7	14	748	761	utr5
c52953_g1_i1	1	p2	(CT)9	18	215	232	undetermined
c52958_g1_i1	1	p2	(AC)7	14	1518	1531	utr5
c52965_g1_i1	2	p3	(GAA)6	18	1128	1145	coding
[truncated: 5,624 more rows]
